# Supplementary material for: Dataset on the major and trace elements contents and contamination in the sediments of Saronikos Gulf and Elefsis Bay, Greece
Source: Data Brief. 2020 Feb 26;29:105330. doi: 10.1016/j.dib.2020.105330 (PMC7062931; doi:10.1016/j.dib.2020.105330)
Supplement: Multimedia component 1 [file mmc1.xlsx]

## Sheet: Table S1
Year-Month	Station	Latitude	Longitude	depth	sand	silt	clay	Corg	Si	Al	Ca	Mg	V	Cr	Mn	Co	Ni	Cu	Zn	As	Pb
		dec. degrees N	dec. degrees E	m	%	%	%	%	%	%	%	%	mg kg-1	mg kg-1	mg kg-1	mg kg-1	mg kg-1	mg kg-1	mg kg-1	mg kg-1	mg kg-1
1999-01	S1	38.016	23.556	25	11.5454	36.8187	51.6359	1.44467	15.6345	5.20831	11.9927	1.69471	114.8	205	525.8	12.9	91	151.9	608.2	31.9	180.4
	S2	38	23.452	32	8.38034	31.6606	59.959	3.5	11.4186	3.93799	16.4667	2.00832	97.3	187.2	406.9	12.6	148.8	122.8	601	37	116.3
	S5	37.899	23.074	143	3.90554	44.0836	52.0109	0.62	13.5359	3.63629	17.31	3.64875	70.7	323.2	647.6	22.1	353.8	15	60.7	12	27.6
	S6	37.887	23.172	215	2.32187	42.1681	55.51	1.10887	13.2929	4.25028	16.7812	2.85869	74	221.6	1596.6	18.7	249.4	21.9	92.4	15.5	48.5
	S7	37.925	23.59	75	10.7065	54.4672	34.8263	1.9745	13.7182	3.5516	18.2391	2.07466	67.1	235.6	365.4	8.8	86.1	73	206.1	25.6	75.3
	S8	37.88	23.525	90	4.93893	46.8982	48.1629	0.9335	13.0919	3.42986	19.9902	2.08069	57.7	173.9	472.6	11.8	93.9	25.9	90.7	15.1	46.1
	S10	37.87	23.275	160	7.53579	42.395	50.0692	0.95	12.5871	3.86918	19.0396	2.5873	67.6	196.4	645.2	13.8	186.2	21.4	79.3	13.7	42.8
	S11	37.882	23.635	78	64.7177	17.5246	17.7577	0.6285	12.2833	3.78979	19.7043	2.141	27.7	83	332.2	8.8	42.4	13.3	60.6	15	40.9
	S12	37.8333	23.5667	95	29.05	40.2392	30.7108	0.85	11.241	3.08582	22.3701	2.06863	51.2	145.8	447.4	11.1	83	21.6	85.8	15	47.6
	S13	37.838	23.452	94	66.5701	16.2084	17.2215	0.453	12.1664	3.29225	21.148	2.06863	23.8	77.9	255.9	7.7	43.1	9.7	47.9	16.6	35.4
	S14	37.855	23.35	106	11.2363	53.0264	35.7373	1.05278	10.5072	2.61474	24.0354	2.05054	21.2	86.1	245.6	10.2	48.1	<=dl	35.2	12.4	25.6
	S15	37.749	23.452	54	95	3	2	0.55	8.15613	2.24423	21.248	1.86961	11.2	45.3	167.9	5.5	24.1	<=dl	24.1	15.7	18.3
	S16	37.791	23.701	90	76.7064	13.5738	9.71983	0.532	11.7504	2.86351	21.6769	2.03245	20.9	60.2	535.5	8.2	30.7	9.1	46.1	11.8	39.1
	S17	37.771	23.651	93	95	3	2	0.75	9.99301	3.00113	17.3815	1.85755	25.8	67.8	600.8	8.2	40.9	18.3	60.9	13.3	39.6
	S18	37.768	23.59	68	87.0586	4.96783	7.97358	0.95	11.1568	3.34518	21.5411	2.17719	17.4	52.7	342.4	6	30.2	11.4	46.8	11.6	32.9
	S19	37.751	23.334	52	89.7515	4.36533	5.88319	0.12	7.74949	2.17013	25.6434	2.13497	13	41.4	138.8	5.7	20.8	<=dl	16.9	10.2	14.6
	S20	37.773	23.215	195	2.6727	41.3787	55.9486	0.980425	13.5546	4.30321	17.1099	2.77426	75.2	214	976.5	17.2	231.1	25.8	90.9	14.7	43.3
	S21	37.6667	23.8	225	14.0346	40.5334	45.432	0.6565	14.7138	4.62608	16.288	2.334	83.4	165.7	2141.5	17.1	113.5	29	141.5	23	68.3
	S22	37.668	23.665	247	4.71755	43.8648	51.4177	0.96	14.1248	4.82192	16.1665	2.44859	85.9	164.2	2453.7	18.8	126.8	30.3	137.7	22.6	67.9
	S23	37.685	23.553	101	98	1	1	0.49	14.9194	4.54139	16.5167	2.26162	35.9	55.6	689.4	9	28.3	11.3	44.1	12.2	29.7
	S24	37.6667	23.413	87	98	1	1	0.4					4.6	19.4	404	8.1	12.9	<=dl	24.1	13.5	19.4
	S25	37.642	23.253	415	2.47156	37.0669	60.4616	1.18644	15.8589	5.2136	13.8152	2.82854	100.9	199.6	2020.4	22.1	212.9	37.1	95.5	14.7	43
	46MP02	38.0193	23.4912	35	9.84013	39.2242	50.9357	3.2	13.8397	5.16597	12.6145	2.21338	121.4	220.3	444.3	13.3	117.6	161.1	644.1	37.2	143.9
	46MP04	37.9023	23.3415	96	13.7479	53.65	32.602	0.75	10.8904	2.63591	23.0062	2.29178	49.7	220.3	486.5	10.2	127.6	15.8	58.5	13.3	32.2
	46MP15	37.9333	23.5833	46	32.9541	35.6701	31.3758	2.85	10.9512	3.13875	17.4744	2.5873	61.1	387.8	298.4	9.1	102.7	172.3	635.7	38.2	178.9
2001	S1	38.0175	23.5545	25	11.5454	36.8187	51.6359	1.44467	17.5836	5.95463	11.5424	1.87564	108.2	171.9	535.4	17.6	102	134.1	594.7	26.5	200.9
	S3	37.95	23.5833	32	66.6351	15.6301	17.7348	2.73603	10.6754	3.58336	19.1397	2.32797	81.2	419.9	382.5	17.2	124.9	267.5	776.4	33.1	323.5
	S7	37.9237	23.5908	75	20.1488	49.7277	30.1235	2.96847	13.377	3.84272	17.7674	2.63555	65.8	297.8	285.1	13.6	112.7	158.8	525.1	35.6	164.1
	S30	37.9367	23.603	55	65.6772	18.367	15.9559	2.85851	11.7878	3.53572	16.4667	3.38942	81	467.7	421	27.4	218.7	191.9	759.4	64.5	314
	S32	37.9273	23.5642	58	56.2591	26.9479	16.793	1.88317	12.3581	3.1017	18.282	2.7441	61	331	348.2	17.7	147	88.1	404.4	42.1	153.1
	S33	37.9195	23.6233	75	12.7575	56.7482	30.4943	2.98994	14.8072	4.04385	17.5602	2.48477	66.8	206.7	344.8	16.1	114.1	65.4	226.1	30.8	107.1
	S34	37.9125	23.605	93	11.6965	58.8994	29.4041	0.979977	15.4382	3.81096	18.3678	2.14704	60.7	155	372.5	15.1	105	28	117.6	16.9	64.6
	S35	37.9117	23.595	94	11.4919	61.395	27.1131	1.00448	15.1998	3.33988	19.1683	2.13497	51.1	145.1	351.3	13.5	86.4	28.1	110.7	16.3	59.9
	S36	37.915	23.582	93	14.6609	58.0376	27.3015	1.24754	15.0316	3.39811	19.1683	2.2375	46.9	151.7	302.6	13.1	83.6	52.7	147.3	14.2	70.5
	S37	37.9022	23.6145	90	44.0422	32.7049	23.2529	0.909222	12.6852	3.50397	19.4184	2.20131	63.5	181.8	453.1	20.3	126.2	<=dl	161.2	30.3	92.2
	S38	37.9033	23.5913	94	13.9697	56.511	29.5193	0.792366	14.424	3.21814	20.1045	2.34606	50	129.5	353.6	12.6	86.2	27.5	89.4	14.6	52
	S39	37.9067	23.5675	96	5.98919	62.4487	31.5622	0.928232	14.6623	3.33459	19.1825	2.27972	48.1	137.7	357.1	12	91.6	21.7	106.6	15	56
	S41	37.8967	23.5233	85	11.7351	60.0237	28.2411	1.30097	14.0781	3.36105	19.3827	2.22544	52.4	158.5	350.5	12.3	94.5	37.1	140.6	21.2	71.7
	S42	37.8933	23.6597	71	44.7451	35.3081	19.9468	1.00473	12.746	3.35047	20.6548	2.2375	50.4	149.5	348.1	13.9	86.1	36.5	122.4	16.5	59.5
	S43	37.8778	23.5872	97	10.7839	56.0043	33.2118	0.853857	13.5639	3.60453	19.9258	2.29781	51.8	127.3	441.6	15.2	101.9	16.4	89.6	13.7	51.5
	S56	37.9933	23.557	24				4.28922	13.6761	4.84839	15.2231	1.76105	97.9	208.5	436.7	17.2	109.8	237.6	758.6	27.4	254.8
	S57	37.955	23.5683	30	34.1958	34.5282	31.276	3.53931	9.72192	3.20756	19.5613	2.20131	76.3	330.2	353.7	15.2	104.7	324.4	972.5	35.6	373.9
	S58	37.9428	23.5783	41	50.7154	27.1171	22.1675	2.11272	12.1711	3.63629	16.8169	2.43652	90.2	544.2	457.4	24.4	185.3	177	982.2	53	373.6
	S60	37.9458	23.6042	41	12.8987	57.4816	29.6197	2.9615	11.3204	3.14404	18.4107	3.88999	61.6	316.2	278.7	15.8	119.2	170.8	659.7	55.2	293.8
	S61	37.935	23.6167	45	6.53907	63.306	30.1549	3.457	11.9047	3.57807	16.3523	2.68379	72.9	353.6	405.4	25.1	109.1	365.3	820.1	178.5	366.8
	S62	37.91	23.55	90	9.3262	61.2048	29.469	0.9725	14.8633	3.48809	19.3326	2.21941	50.1	134.2	347.5	13.4	92.4	28	95.9	15	51.3
2009-02	S1	38.0305	23.5805	20	14.6342	37.0147	48.351	2.83412	13.6027	5.54389	12.1127	1.67903	106.2	197.1	580.875	14.9	102.8	163.5	534.6	15.6	181.5
	S2	38.011	23.4505	33	5.13137	41.4466	53.4221	3.62597	11.2111	4.55304	13.818	2.06682	99.6	204.6	255.585	14.7	171.4	150.2	444.5	11.3	123.4
	S3	37.955	23.6	30	79.9337	7.47811	12.5882	0.937442	5.02689	1.82397	27.0042	1.48121	42	244.8	193.625	7.9	56.2	122.9	516.3	23	219.1
	S7	37.9237	23.5908	70	38.8356	34.5799	26.5845	2.97315	10.7007	2.7603	18.8159	1.58857	49.6	289	185.88	8.9	85.8	131.2	371.3	35.7	132.8
	S7W	37.9313	23.548	48	78.5108	12.9385	8.55068	0.940639	8.21128	1.44922	25.8593	1.55781	20.7	179.3	108.43	4.7	37.7	33.9	92.5	5	47.8
	S7N	37.9326	23.5843	61	64.8841	16.3338	18.782	2.87222	9.20825	2.10979	20.7742	1.62716	39.7	300.5	131.665	8.5	82.1	132.5	386.7	35.6	126.5
	S8	37.8833	23.5333	95	7.95465	55.42	36.6254	0.840329	12.014	3.28378	19.7043	2.05717	48.6	172.2	317.545	9.7	99.9	23.9	76.9	3.6	49.4
	S11	37.8727	23.6383	78	76.8143	10.8767	12.3091	1.1745	3.91027	1.00302	30.7764	1.39256	20.1	88	123.92	6.4	35.9	12.1	48.5	7.9	39.9
	S13	37.8402	23.455	95	82.1645	8.22163	9.61385	0.879309	3.59103	0.698676	32.2937	1.06749	14.3	80.7	108.43	6.9	32.9	8.5	35.6	6.6	28.4
	S16	37.7872	23.7007	75	83.8298	8.44483	7.72539	0.685143	3.25497	0.942154	31.0023	1.91002	13.5	59.1	247.84	5.4	26.1	<=dl	39.4	3.4	38.5
	S26	37.9017	23.618	80	51.7957	29.9662	18.2381	0.66512	7.9458	2.19024	24.8566	1.54695	36.5	137.1	193.625	8.4	62.7	30.1	84	5.4	48.3
	S39W	37.911	23.518	55	57.2578	26.4927	16.2495	0.867328	8.89182	1.64824	25.0853	1.62897	26.7	139.6	147.155	5.7	45	27.6	85.8	4.3	38.8
2010-01	S1	38.0305	23.5805	20				2.98432	11.4513	4.86956	13.0075	1.41849	99.6	216.4	631.5	14.6	98.7	166.7	445.8	9.5	163
	S1W	38.0308	23.5693	16					13.6481	4.90396	16.2237	1.46252	81.8	152.5	567.4	11.6	75.5	85.3	384.2	16.5	123.4
	S1E	38.03	23.5767	15					12.947	4.18994	19.2254	1.41548	71.6	129.6	473.8	11.6	63.1	36.9	167.2	17.1	51.7
	S2	38.011	23.4505	33				3.45636	8.8806	3.94328	15.2231	1.90218	91.2	215.9	429.8	12.5	163.8	144.3	352.3	10	107.5
	S3	37.955	23.6	30				1.0027	4.674	2.10661	27.6589	1.45287	44	270.5	346.7	7.1	58.9	128.7	440	22.5	171.6
	S7	37.9237	23.5908	70				2.82481	8.97408	3.28166	18.9396	1.37869	54.5	292.3	252.2	10	87.8	117.9	300.5	26.8	127.9
	S7W	37.9313	23.548	48				1.49219	7.38492	1.16446	27.6589	1.34371	16.1	158.3	158.3	4	28.5	21.2	75.4	7.1	46
	S7N	37.9326	23.5843	61				1.734	6.63708	2.17013	22.0842	2.03667	46	291	228.9	9.3	86.4	115.2	375.7	23.7	190.1
	S8	37.8833	23.5333	95				0.983312	9.76866	3.29754	20.8692	1.44382	45.5	169.1	418	10.1	95.7	28.2	73.6	<=dl	50.2
	S11	37.8727	23.6383	78				0.976953	2.66418	1.16975	30.2482	1.03974	16.1	88.4	169.4	5.7	23.4	8.6	32.7	7.5	33.6
	S13	37.8402	23.455	95				0.929142	4.12434	2.11191	28.0162	1.13081	27.8	124.8	299.5	8.5	59.8	15.4	56.1	9.3	43.6
	S16	37.7872	23.7007	75				0.876548	3.31854	1.34971	29.7315	1.65732	14.5	76.4	399.9	5.4	26.3	7.9	39.8	<=dl	40.5
	S26	37.9017	23.618	80				1.17065	7.52514	2.69943	24.4427	1.25384	38.2	163.6	292.4	9.3	64.3	28.3	137.7	3.1	72.9
	S39W	37.911	23.518	55				1.24609	8.50668	2.00075	24.2283	1.46614	32.1	190.4	236.6	6.8	53.5	36.3	102.4	6.5	63.9
2012-02	S1	38.0305	23.5805	20				2.28889	14.9278	5.43962	10.5011	1.73271	85.8	161.5	642.5	11.6	85.7	115.9	354.9	15.9	138
	S2	38.011	23.4505	20				3.14646	11.7341	4.8648	12.8096	1.97515	84.3	169.9	370.2	11.2	124.6	139.7	357.3	15	97.4
	S3	37.955	23.6	30				0.888832	4.74364	1.7758	27.0114	1.54454	29.4	205.7	260.2	8.2	45.1	101.3	246	24.1	110.9
	S7	37.9237	23.5908	71				3.02448	11.3957	3.80673	16.1451	2.23629	58.3	282.5	278.4	9.9	100	126.9	279.9	29.3	125.5
	S7W	37.9313	23.548	32				1.46639	3.89344	1.43229	28.0034	1.86177	14.3	125.6	162.9	3.5	33.5	23.8	57.2	10.5	26.1
	S7N	37.9326	23.5843	50				1.64345	7.13159	1.91342	22.0778	4.05524	30.3	207.4	191.6	4.5	57.2	68.7	180.5	21.9	75.6
	S8	37.8833	23.5333	95				1.0528	11.7336	3.35788	19.0482	2.06622	41.8	141.8	347.1	8.7	83	26.2	73.6	7.9	38.8
	S11	37.8727	23.6383	74				0.996723	3.23721	1.20839	30.4041	1.62355	11.8	57.1	210.5	6.2	25.7	11.5	36.4	10.6	21.4
	S13	37.8402	23.455	90				0.73187	3.24936	1.23221	30.3619	1.70798	14	60.1	227.8	4.6	31.6	11.5	33.4	9.5	21.1
	S16	37.7872	23.7007	90				0.573618	2.95444	1.01361	30.9458	1.86539	9.3	39.8	299.5	4	17.3	71.3	305	7.9	23.3
	S26	37.9017	23.618	86				0.885895	8.55809	2.41308	23.6044	1.59761	30.2	120.2	273.1	6.6	53.6	25.4	88.1	15	41.5
	S39W	37.911	23.518	30				0.606669	6.4188	1.27403	28.2678	1.4788	12.3	62.5	120.3	1.9	18.5	10.3	30.4	6.6	10.9
2013-12	S1	38.0305	23.5805	20	64.6828	35.3148	0	1.1934	13.4473	3.54703	17.5009	1.37507	nd	nd	nd	nd	nd	nd	nd	nd	nd
	S1W	38.0308	23.5693	15	46.9471	25.5051	27.5478	1.09206	9.27074	2.56739	22.9383	1.23153	78.6	139.3	941	11.1	57.1	53.1	224.7	26.5	77.3
	S1E	38.03	23.5767	15	62.6827	15.9188	21.3984	0.909262	7.6749	2.12018	25.6442	1.15433	72	130.2	862.4	9.6	48.5	46.4	200.1	27	61.3
	S2	38.011	23.4505	20	2.04592	50.6728	47.2813	3.34866	10.6918	3.45547	13.7744	1.92389	92.9	199.4	935.9	12.3	152	121.6	343.4	19.6	86.1
	S3	37.955	23.5833	30	70.0551	13.6416	16.3033	1.20932	5.29095	1.11831	28.2507	1.36662	47.1	265.8	377.6	7.9	55.7	113.4	313.9	31.1	136.7
	S7	37.9237	23.5908	71	23.502	47.0882	29.4098	2.24978	11.492	2.3811	19.7729	1.83765	57.5	288.6	291.5	8.8	83.4	105.8	243.4	28.3	96.2
	S8	37.8833	23.5333	95	3.49438	51.5892	44.9164	1.31603	11.9805	3.49887	17.7324	2.02943	70.9	214.7	639.2	12.6	127.5	38.1	106.2	15	53.6
	S11	37.8727	23.6383	74	75.4086	10.8461	13.7453	0.514198	2.91449	3.48723	24.2012	1.67421	23.2	79.4	226.6	6	35.2	19.3	50.8	17.6	26.6
	S13	37.8402	23.455	90	78.5798	7.03451	14.3857	0.42	3.17439	2.50865	26.3145	1.27978	19.2	79.8	259.1	7.7	36	17.6	36.6	18.7	13.7
	S16	37.7872	23.7007	90	78.7013	7.97559	13.3231	0.400964	2.96637	0.574766	31.5268	1.76648	13.7	53	352	5.3	21.5	14.9	41.1	8.3	23.3
	S26	37.9017	23.618	86	45.1411	20.2358	34.6231	1.02383	8.3209	1.81427	24.3505	1.4595	43.4	152.1	367.9	8.3	68.2	36.3	201	22	81.2
	S43	37.8778	23.5872	95	11.1536	47.1127	41.7337	0.888307	10.8979	3.44224	19.5106	1.90761	57	188	445.7	8.8	94.5	29.2	87.9	13.5	43.6
	Petrokaravo	37.6099	23.5645	220	5.57522	44.3729	50.0519	0.663138	12.4002	4.47851	16.1165	2.17418	76.8	165.3	1130.3	15.6	110.8	27.8	99.4	10.5	47.4
2014-06	S1	38.0305	23.5805	20					14.6786	5.9276	9.80926	1.52645	114	201.7	537.1	14.4	102.1	120.1	423.2	22.4	162.4
	S2	38.0066	23.2703	20					10.3183	4.42506	14.4734	1.77492	94.1	209.1	335.2	12.8	160.4	136.7	367.8	24.5	93.5
	S7W	37.5588	23.3288	48					2.46668	0.508609	31.1145	1.4975	15.5	122.2	130.1	3.7	25.2	22.1	48.3	20.2	21
	S7N	37.5596	23.3506	61					8.33866	1.75552	21.907	1.91243	52.6	281.9	271.2	9	74.6	125.3	325	36.9	131.8
2016-02	S1	38.0305	23.5805	20	32.5908	43.2708	24.1384	2.62946	13.3262	5.43699	10.2231	1.59942	96.7	166.3	603.9	12.4	91.9	114.3	337	19.3	130.7
	S1W	38.0308	23.5693	13	44.3639	38.2823	17.3539	2.00759	13.2655	4.35943	14.219	1.46312	78.5	153.4	818.4	10.8	71.9	72.7	282.9	22.8	106
	S1E	38.03	23.5767	12	34.8364	46.7841	18.3795	1.56471	10.1168	3.11993	21.1115	1.19836	75.8	149.2	703.8	9.8	61.7	67.2	241.4	25.5	83.2
	S2(N)	38.0066	23.2703	20	50.829	23.8278	25.3432	3.25265	8.90754	4.01542	11.2765	1.87142	78.6	190	625	13.2	162.6	105.7	254.7	22.8	68.8
	S3	37.573	23.36	30	52.0945	30.0003	17.9051	0.682673	11.2415	1.51895	23.5851	1.49931	31.3	202.5	226.1	4.8	66.9	26.9	63.1	20.4	19.1
	S7	37.5542	23.3545	71	30.274	53.1421	16.5839	2.73402	10.9465	3.13951	17.4458	1.88047	55.1	246.1	273.6	8.5	85.4	100	203.3	35.2	97.1
	S7W	37.5588	23.3288	48					3.74513	1.56182	28.2678	1.60666	17.8	120.3	147.9	3.7	37.4	19.5	52.9	16.6	20.1
	S7N	37.5596	23.3506	61	55.4106	30.5059	14.0835		8.73645	2.3033	22.0506	1.69049	32.4	195	244.5	7.1	66.5	53.8	142.8	25.7	66.7
	S8	37.53	23.32	95	8.52967	57.7168	33.7536	0.773485	11.5252	3.08288	19.0282	1.83041	46.1	150.8	413.5	9	87.1	22.3	55.1	18.1	26.9
	S11	37.5236	23.383	74	86.5896	6.9887	6.42166	0.398527	4.0686	3.01143	25.1067	1.48544	14.2	60.6	157.2	4.2	25.3	12.7	26.7	18.3	14.3
	S13	37.5041	23.273	90	65.8691	21.2004	12.9305	0.734672	3.60022	1.8492	27.2787	1.28581	20.6	83.6	378.6	6.1	45.2	14.9	37.4	17.9	16.2
	S16	37.4723	23.4204	90	82.5933	10.3186	7.08808	0.396631	4.70338	1.66396	27.8469	1.76407	21.7	73.8	375.7	4.7	33.5	14.1	42.4	15.1	29.3
	S26	37.541	23.3708	86	45.152	35.7083	19.1397	0.85857	8.44384	1.91853	24.3334	1.40583	34.4	124.2	317.4	7.8	53.9	25.1	67.8	19	31.4
	S43	37.8778	23.5872	95	16.9988	59.7974	23.2037	0.927967	10.5567	3.30411	18.9238	1.86177	42.7	142.9	460.9	7.4	81.3	25.8	63.1	15.7	38.5
2017-03	S1	38.0305	23.5805	20	14.5562	36.7557	48.6882	2.90674	13.9685	5.04746	11.1	1.7906	88.3	160.2	534.8	11.8	90.3	105.9	377.1	14.6	148.2
	S1W	38.0308	23.5693	13	42.2547	26.6654	31.0799	1.35171	9.80502	3.1538	21.6225	1.41849	59.4	116.6	523.6	8.5	54.3	70.1	243	16.5	81.3
	S1E	38.03	23.5767	12	37.3336	29.8501	32.8162	1.61875	11.585	3.4777	19.4541	1.47579	71.6	138.6	646.2	8.9	61.6	58.5	253.6	18.8	93
	S2	38.0066	23.2703	31	0.979076	50.2569	48.7641	3.01294	10.0733	3.33216	15.3818	2.05959	76.1	160.8	341.9	10.1	139.1	86.9	252	13.1	72.2
	S3	37.573	23.36	27	58.763	20.7262	20.5108	1.05575	6.06083	3.47982	23.0141	1.78699	35.9	196.7	235.7	6.1	54.4	76.1	234.9	21.4	95
	S7	37.5542	23.3545	70	10.407	54.7718	34.8212	2.62095	10.9115	2.73516	18.2227	2.10241	48.8	251.6	260	8.6	85.3	102.7	284.5	33.1	113.3
	S8	37.53	23.32	95	5.1896	56.1946	38.6158	0.888918	11.5046	3.02572	20.3983	2.05959	44.5	149	411.7	8.8	93.2	18.3	72.9	9.2	35.2
	S11	37.5236	23.383	77	87.7928	3.91713	8.29003	0.42192	2.31149	0.337132	34.4528	1.41608	9.1	40	200.1	7.1	18.1	<=dl	27	13.8	17.7
	S13	37.5041	23.273	90	57.9104	19.9466	22.143	0.515543	3.68436	1.00716	31.5704	1.5759	18.7	74	374.1	7	40.9	<=dl	38.5	11.7	21.2
	S16	37.4723	23.4204	91	77.1254	10.352	12.5226	0.406408	2.7995	0.508609	32.8926	2.0813	11.3	45.5	362.6	3.7	20.5	<=dl	28.5	7.7	23.9
	S25	37.6447	23.2527	415	1.00888	37.0235	61.9677	1.21969	13.3931	4.59707	13.3956	2.74712	81.9	172.8	5735.7	21.8	193.5	38.5	106.3	13.2	54
	S26	37.541	23.3708	85	40.6791	33.8358	25.4851	0.851525	8.27556	1.69201	25.85	1.58073	28.1	118.8	283.1	8.7	52.6	15	84.1	14.7	36.5
	S43	37.8778	23.5872	93	11.4492	51.8908	36.66	0.824676	11.1274	2.7775	21.1673	1.99325	41.7	148	396.7	8.7	85.5	19.7	74.4	12.3	42.6
2017-09	S1	38.0182	23.5543	20	26.6798	19.8746	53.4456		12.382	4.68915	13.0976	1.63862	83.6	143.6	357	11.7	86.1	95.1	335.9	15.4	131.5
	S1W	38.0311	23.5693	12	20.6987	25.2727	54.0286		12.7415	4.19536	15.6905	1.52042	75.8	141.3	576.6	10.9	73	70.7	316.7	17.1	114.5
	S1E	38.0303	23.5765	12	53.0038	12.45	34.5462		9.64983	2.91723	22.0292	1.39738	56.2	113.9	566.6	9.8	50.9	47.3	212.4	22.2	75.2
	S2	38.0009	23.4533	30	3.72484	14.2045	82.0706		9.48576	3.21731	16.8112	1.85333	77.6	158.5	280.6	9.3	139	169.4	283.9	16	74.4
	S3	37.9499	23.5834	32	33.721	26.6197	39.6593		9.34319	2.11488	22.5166	1.90519	41.4	238.5	261.6	8.2	75.4	84.2	215	22.8	100.2
	S7	37.9235	23.5911	70	14.7016	34.5401	50.7582		10.9264	2.83943	17.1514	2.09215	51.9	254.3	281.1	7.8	89.8	101	241.6	34.3	101.5
	S8	37.8875	23.5295	91	6.61275	43.9908	49.3964		11.6561	3.27447	19.4191	2.09999	43.8	137.8	359.1	10.1	93.7	12.8	60.4	7.2	30.1
	S11	37.8754	23.6349	75	83.6911	2.90228	13.4066		4.7763	0.793875	31.3553	1.37808	13.8	72	196.8	3.3	21	<=dl	35.1	14.1	20.7
	S13	37.8447	23.4561	92	59.5196	11.9564	28.524		4.27988	1.34588	29.1498	2.01254	20.6	78.2	400.4	7.3	48	17.4	45	12	27.6
	S16	37.7891	23.7001	86	89.2359	1.67199	9.09214		2.06795	0.638805	32.9019	2.01737	7.1	31.6	339.1	3.6	15.2	9	30.3	9	24
	S43	37.8795	23.5846	91	14.1915	38.2332	47.5753		10.4202	2.66424	21.3945	1.93354	36.7	125.8	377.7	8.2	75.1	15.5	65.9	15	37.6
	OS1	37.9235	23.5401	49	63.5269	12.3682	24.1049		8.37325	1.17758	26.5647	1.56504	17.2	112.9	168.5	4.2	34.4	30.6	83.2	13.4	39.7
	OS2	37.9224	23.6314	54	8.53242	43.2007	48.2669		12.0137	3.29723	17.5995	2.20011	49.9	183.4	280.7	9.3	88.3	64.1	160	27.5	69.9
	OS3	37.9262	23.6733	20	88.7882	1.19759	10.0142		8.7444	0.808165	27.9019	1.61209	14.6	77.2	140.3	1.6	20	9.4	30.3	13.5	14.3
	OS4	37.895	23.682	46	70.8351	9.02007	20.1448		5.99679	0.854739	29.5736	1.64586	13.3	57.3	124.9	3	21.8	11.5	33	15.7	17.4
	OS5	37.847	23.671	70	68.0604	8.176	23.7636		4.99273	0.943653	29.3098	1.53549	15.7	57.7	173.3	4.4	29.1	<=dl	34.1	9.9	21.5
	OS6	37.858	23.7162	34	80.756	3.27642	15.9676		3.00891	0.549891	32.7483	1.80689	11.5	39.8	90.2	2.6	15.5	<=dl	21.3	10.7	9.6
	OS7	37.8429	23.5939	90	34.8734	28.2674	36.8591		8.18207	2.03497	24.5528	1.71944	28.9	100.1	358	8.6	60.4	18.4	53.8	10.7	32.1
	OS8	37.8036	23.751	53	86.8377	2.48799	10.6743		2.80791	0.213288	34.0583	1.59641	6	44.7	112	2.9	13.3	<=dl	23.1	9.4	10.6
	OS9	37.7852	23.8017	56	39.049	32.8245	28.1265		9.64562	1.53006	25.1817	1.80267	21.7	79.4	220.7	4.9	31.9	<=dl	46.5	10.6	28.3
	OS10	37.7302	23.8817	53	91.5801	1.11107	7.30879		1.97447	0.535072	33.6724	1.87564	7.3	29.2	87.3	1.6	9.9	<=dl	20.3	8.9	20.9
	AZ	37.9295	23.5695	50	84.6051	6.24496	9.14995		8.41252	1.02463	26.9363	1.66817	20	132.3	151.7	4.7	42.7	19.6	86.2	16	30
2017-10	N1	37.6806	23.6398	181	39.0116	42.5281	18.4603		5.7827	1.81268	27.4759	1.60244	19.8	93.9	348.1	9	68.1	12.8	32.4	8.7	15.9
	N2	37.7141	23.6399	200	29.7135	46.8577	23.4288		10.6525	2.95216	20.9729	1.97455	41.1	105.2	574.8	12.2	74.3	15.2	80.2	13.3	46.9
	S22(B)	37.5851	24.0108	193	89.5247	4.58046	5.89486		11.9786	1.41257	24.0711	1.3419	19.5	81.5	292.9	5.9	29.5	<=dl	42.7	11.7	23.6
	UN4	37.9509	23.3389	32	37.2237	44.5236	18.2527		7.09995	1.77352	26.1444	1.93052	27.5	236.1	329.2	9.7	112	10.8	42.1	13.4	19.4
	UN5	37.891	23.0732	144					11.7888	3.23954	16.5632	3.49557	53.4	307.1	1000.4	19.9	331.7	19.8	68.9	12.5	36.5
	UN6A	37.8602	23.2655	158	2.66166	55.2701	42.0683		10.7301	3.27024	18.2849	2.5867	42.5	164.1	948.9	14.9	174.8	22	63.5	10.1	37.4
	UN11	37.6467	23.2556	420					13.0093	4.55208	13.2205	2.71455	73.9	166.3	5429.4	21.4	191.5	38.6	101.4	10	52.6
	UN12B	37.6068	23.5235	227					12.2839	4.044	17.1692	2.27067	56.2	133	1092.3	13.6	103.9	20.3	87.6	12.6	45.6
	UN13	37.6685	23.8004	220	9.60601	51.5866	38.8074		12.1478	4.23665	17.1342	2.27489	58.6	132.5	1158.5	16.2	105.6	22.9	110	16.9	58.9
	EL1	38.0057	23.572	23					10.8343	4.02071	17.1528	1.43176	73.7	176.3	328.4	10.1	71.3	119.4	521.4	23.8	170.8
	EL2	38.0219	23.587	17					6.8709	3.47664	23.5851	1.3238	46.6	107.8	579.2	7.1	41.2	32.1	194.8	18.2	61
	EL3	38.0219	23.558	21					10.7511	4.01912	14.9079	1.55178	71.6	138.5	433.6	9.8	85.9	81.1	296.6	10.8	108.3
	EL4	38.0221	23.5322	21					16.898	4.04453	12.4486	1.52162	62.4	118.7	367.4	10	62.8	48.4	187.5	14.4	65.9
	EL6	38.021	23.5052	30					13.2496	6.08055	12.9782	1.88107	89.3	139.5	387.6	12.9	102.7	47	452.7	24.7	158.4
	EL7	38.0119	23.489	36									89.9	163.7	282.3	10.2	118.8	136.9	324.3	12.5	109.9
2017-11	S01	38.0205	23.5554	20	27.939	33.4673	38.5936		12.1343	5.82175	11.3587	1.58073	75.7	136.4	393.8	9.8	79.3	85.9	319.7	14	120.5
	S02	38.001	23.4495	30	1.39897	54.0362	44.5649		9.65638	3.41737	14.5213	2.00772	75.7	156.1	271.2	10.6	137.6	79.7	265.3	13.7	76.7
	S03	37.9496	23.5828	30	56.8498	27.6846	15.4655		9.80175	1.62056	23.3907	1.75924	31.6	195.5	244.5	5.5	61.2	71.7	163.1	21.1	72.4
	S07	37.9245	23.5916	70	9.54228	60.9938	29.4639		10.3753	2.80026	16.4531	2.14704	50.4	255.2	263	9.2	91.3	108.6	263.7	38.4	106.3
	S08	37.8669	23.5341	92	5.54881	63.7354	30.7158		11.4976	2.92093	20.2124	2.06321	43.4	148.8	340.1	8.4	90	19.2	76.4	9.1	50.9
	S11	37.8732	23.6383	76	82.3942	9.15201	8.45381		2.81539	1.6592	30.6035	1.52403	10.3	48.8	197.2	6.4	24.8	10.7	32.9	13.9	20
	S13	37.8413	23.453	89	71.6271	15.0532	13.3196		3.79935	1.63115	28.816	1.81654	17.5	73	416.3	6.8	42.6	11.6	40.5	14.7	25.7
	S16	37.7896	23.7065	83	78.5845	13.5617	7.85384		3.17812	0.543011	32.1879	1.91303	9.1	37.9	324.6	4.6	18.7	<=dl	30	12.5	25.1
	S43	37.8732	23.586	91	12.0481	59.9429	28.009		10.358	2.55998	20.7127	1.94379	38.5	134.6	435	9.3	79.1	28	69	12.3	41.2
	OS01	37.9221	23.5454	52	59.3949	29.1335	11.4716		8.48497	0.936773	26.9749	1.53489	17.2	118.3	174.7	4.7	34.5	23.5	79.8	16.3	39.1
	OS02	37.9199	23.6324	63	4.52448	71.0149	24.4607		11.1737	3.7672	16.1115	2.23087	49.2	184.2	283.5	8.5	87.1	62.5	152.7	26.7	68.2
	OS03	37.9245	23.673	20	51.7303	35.1557	13.114		13.6436	1.68566	19.6328	1.51559	29.6	127.5	200.5	5.4	43.6	18.7	69.3	16.7	34.2
	OS04	37.8928	23.6862	45	68.4284	23.4636	8.10801		7.38789	0.852093	28.4636	1.58977	12.6	76.9	136.6	3.1	21.7	<=dl	34.3	14.3	18.7
	OS05	37.8466	23.6712	69	84.882	9.17937	5.93862		3.78393	0.404876	32.9291	1.45106	9.8	41.2	161.8	2.8	18.1	7.9	26.9	8.5	14.2
	OS06	37.8546	23.7187	36	90.5059	5.26447	4.22966		1.54115	0.717134	33.1957	1.85694	9.6	35.7	68.4	1.1	9.9	<=dl	17.2	19	9.4
	OS07	37.8383	23.5967	92	26.0825	49.6925	24.2251		8.71074	2.13923	23.0905	1.81292	32.7	115.9	441.7	9.3	71.1	13.7	60.9	10.9	35.6
	OS08	37.804	23.7497	50	72.7082	21.4006	5.89119		4.51874	0.962706	32.5968	1.56685	8.5	54.3	151.5	1.3	17	<=dl	26.3	10.7	14.7
	OS11	37.9107	23.5913	90	8.98424	68.7716	22.2442		11.915	2.53828	19.4327	2.12412	35.6	150.2	278.5	7.9	67.3	34.5	89.4	14.8	47.1
	OS12	37.8965	23.6389	71	86.4628	9.31392	4.22326		7.49867	1.14053	27.7861	1.26169	14.7	71.4	196.8	4.7	23.3	<=dl	39.1	13.7	23.1
	OS13	37.8576	23.6797	47	94.1886	3.09831	2.71311		1.39391	0.287383	35.1082	1.71642	7	30.7	61.5	2.1	9.6	<=dl	15.2	13.8	<=dl
	OS14	37.9062	23.6601	58	28.6388	54.3877	16.9736		15.0034	3.05695	17.3736	1.41849	45.3	175.2	250.7	7.1	67	43.7	137.7	18.7	50.8
	OS15	37.8256	23.7067	52	86.2495	7.73991	6.01063		1.72813	0.934655	32.5224	1.90218	10.6	35.3	91.6	2.1	13.6	<=dl	18.1	10.6	8.2
	AZ	37.9295	23.5691	49	75.0805	15.8628	9.0567		8.97111	1.09449	25.5548	1.7514	24.4	153.9	170.7	2.9	46	37.4	136.2	18.7	49.6
2018-01	S1	38.0205	23.5554	20	1.69359	53.0259	45.2805		13.2814	4.98606	9.97292	1.81895	82.9	151.8	1027	12.9	92.2	96.4	352.4	21.4	135.8
	S1W	38.0316	23.5554	13	0.135834	50.2841	49.5801		16.7133	7.30577	9.22463	1.41849	110.1	192.3	1375.7	18.2	185.5	31	303	24.4	140.9
	S1E	38.0315	23.57	12	7.68838	45.4951	46.8165		15.0329	6.39387	11.4352	1.51016	95.5	164.1	1268.7	17.7	153.4	36.6	279.4	22.7	124.4
	S2	38.001	23.4495	30	1.47945	54.1517	44.3688		10.6913	3.84976	13.7044	1.98118	77.8	151.8	1039.7	11.6	138.9	70.6	255	20.5	72.2
	S3	37.9496	23.5828	30	55.1049	27.3375	17.5575		7.78942	2.52717	23.8381	1.82619	35.6	200.2	281.7	6	64.7	91.8	257.2	28.5	105.9
	S7	37.9245	23.5916	75	27.2258	52.0459	20.7282		10.9816	2.42185	19.269	1.91484	43	229.7	243.8	7.8	78.1	94.5	306.5	36.4	136.2
	S8	37.8669	23.5341	90	6.46045	64.3744	29.1652		11.4013	3.50787	18.8245	2.06863	38.7	141.6	375.2	8.9	78.6	23.5	76.6	12.8	41.6
	S11	37.8732	23.6383	75	84.8608	8.03167	7.10752		3.23702	1.14159	30.7235	1.5946	11.9	51.3	220.4	4.4	27.8	15.1	35.2	20.8	23.2
	S13	37.8413	23.453	90	68.6594	18.3624	12.9782		4.23267	1.55494	29.2355	1.50654	15.3	69.6	350.1	7	41.7	11.4	40.9	14.4	21.1
	S16	37.7896	23.7065	90	80.6785	12.6767	6.64475		2.94908	1.23474	30.8057	2.05054	9.7	46.8	273.4	3.5	22	<=dl	31.7	7.3	21.3
	S43	37.8732	23.586	93	14.4831	54.7063	30.8106		11.1363	3.23054	19.6936	1.99264	40.8	143.2	459.3	9.3	88.7	25.8	74.9	12.3	40.8
	OS1	37.9221	23.5454	23	54.9584	34.769	10.2727		8.44243	1.12889	26.6926	1.59821	18.3	133.6	187.7	5.1	36.7	29.6	85.4	15.2	40.8
	OS2	37.9199	23.6324	70	6.78202	72.3653	20.8526		12.1534	3.23848	17.8725	2.16392	50.1	188.2	282.5	9.5	85.9	58.4	153	29.1	71.8
	OS3	37.9245	23.673	20	87.4131	6.63014	5.95677		9.19454	0.83939	26.9278	1.55117	13.2	72.9	140.8	3.1	18.1	9.4	33.3	10	14.9
	OS4	37.8928	23.6862	45	70.4655	20.5837	8.95083		7.35704	1.19663	27.6646	1.63259	13	66.1	146.5	2.5	20.9	<=dl	30.7	13.3	14.8
	OS6	37.8546	23.7187	34	83.3264	10.11	6.56365		2.47323	0.418637	31.0759	1.83161	9.7	43	85.7	2	14.1	<=dl	18.1	12.5	10.2
	OS8	37.804	23.7497	46	67.6745	23.4305	8.89492		4.02326	0.895491	30.0488	1.6736	9.5	48	140.8	3	17	<=dl	25.8	14	13.2
	OS11	37.9107	23.5913	95	7.05245	70.1183	22.8292		11.9515	2.72511	19.5349	1.9643	36.5	146.6	296.3	6.8	71	38	96.4	17.1	53.7
	OS12	37.8965	23.6389	79	85.3639	9.59596	5.04015		7.55196	1.0802	28.2478	1.26108	14.2	77.2	195	5.4	22.7	12.9	36.5	10.5	21.2
	OS13	37.8576	23.6797	45	80.6995	13.1461	6.15439		2.34795	0.439807	33.037	1.7508	11.4	45.3	94.9	2	16.4	<=dl	24.4	11.9	13.3
	OS14	37.9062	23.6601	65	64.2954	25.0876	10.6169		10.2757	1.52953	24.9509	1.43116	28	116	194.7	5.4	40.2	20.5	74.6	18.7	31.7
	OS15	37.8256	23.7067	53	93.712	2.8625	3.4255		1.75804	0.666326	33.2807	1.68627	7.1	26.7	95.6	<=dl	9.1	9.4	16.3	11.7	6
	AZ2	37.9295	23.5695	50	83.1777	10.9182	5.90417		8.3611	0.847329	27.4838	1.49931	16.4	122.1	141.1	5	35.8	30.4	97	19	37.2
	SEL1	37.94	23.548	13	40.9809	30.9711	28.0481		10.7567	3.14957	20.7263	1.40522	54.4	117.8	681.9	9.9	60.1	47	219.2	17.9	73.8
	MUS1	37.9372	23.5551	22	89.942	5.33063	4.72735		5.54618	0.276798	31.0509	1.47639	11.2	156.5	137	3.9	25.9	11.2	35	17.5	14.3
	MUS2	37.8928	23.7033	25	87.4555	6.71974	5.82472		4.5552	0.283149	30.7321	1.87263	5.9	44.3	92.2	2.2	13.3	8.9	16.5	10.4	7.7
	MUS3	37.8624	23.7282	24	75.3576	15.6318	9.01058		3.57825	1.18234	29.8073	1.9269	10.2	50	100.6	2.5	16	11.1	21.4	12	10.2
	MUS4	37.7946	23.7716	21	94.9221	2.24088	2.83698		1.82442	0.302202	34.3056	1.41246	10.7	48.7	138.4	3.4	26.5	9.3	20.4	9.8	11.7
													dl=2.6	dl=4	dl=7.7	dl=0.5	dl=1.7	dl=7	dl=11.7	dl=1.3	dl=5.7
													nd: not determined

## Sheet: Table S2
Year-Month	Station	Latitude	Longitude	depth	sand	silt	clay	Corg	Si	Al	Ca	Mg	V	Cr	Mn	Co	Ni	Cu	Zn	As	Pb
		dec. degrees N	dec. degrees E	m	%	%	%	%	%	%	%	%	mg kg-1	mg kg-1	mg kg-1	mg kg-1	mg kg-1	mg kg-1	mg kg-1	mg kg-1	mg kg-1
1999	S5	37.899	23.074	143	3.90554	44.0836	52.0109	0.62	13.5359	3.63629	17.31	3.64875	70.7	323.2	647.6	22.1	353.8	15	60.7	12	27.6
	S6	37.887	23.172	215	2.32187	42.1681	55.51	1.10887	13.2929	4.25028	16.7812	2.85869	74	221.6	1596.6	18.7	249.4	21.9	92.4	15.5	48.5
	S10	37.87	23.275	160	7.53579	42.395	50.0692	0.95	12.5871	3.86918	19.0396	2.5873	67.6	196.4	645.2	13.8	186.2	21.4	79.3	13.7	42.8
	S12	37.8333	23.5667	95	29.05	40.2392	30.7108	0.85	11.241	3.08582	22.3701	2.06863	51.2	145.8	447.4	11.1	83	21.6	85.8	15	47.6
	S14	37.855	23.35	106	11.2363	53.0264	35.7373	1.05278	10.5072	2.61474	24.0354	2.05054	21.2	86.1	245.6	10.2	48.1	<=dl	35.2	12.4	25.6
	S15	37.749	23.452	54	95	3	2	0.55	8.15613	2.24423	21.248	1.86961	11.2	45.3	167.9	5.5	24.1	<=dl	24.1	15.7	18.3
	S17	37.771	23.651	93	95	3	2	0.75	9.99301	3.00113	17.3815	1.85755	25.8	67.8	600.8	8.2	40.9	18.3	60.9	13.3	39.6
	S18	37.768	23.59	68	87.0586	4.96783	7.97358	0.95	11.1568	3.34518	21.5411	2.17719	17.4	52.7	342.4	6	30.2	11.4	46.8	11.6	32.9
	S19	37.751	23.334	52	89.7515	4.36533	5.88319	0.12	7.74949	2.17013	25.6434	2.13497	13	41.4	138.8	5.7	20.8	<=dl	16.9	10.2	14.6
	S20	37.773	23.215	195	2.6727	41.3787	55.9486	0.980425	13.5546	4.30321	17.1099	2.77426	75.2	214	976.5	17.2	231.1	25.8	90.9	14.7	43.3
	S22	37.668	23.665	247	4.71755	43.8648	51.4177	0.96	14.1248	4.82192	16.1665	2.44859	85.9	164.2	2453.7	18.8	126.8	30.3	137.7	22.6	67.9
	S23	37.685	23.553	101	98	1	1	0.49	14.9194	4.54139	16.5167	2.26162	35.9	55.6	689.4	9	28.3	11.3	44.1	12.2	29.7
	46MP04	37.9023	23.3415	96	13.7479	53.65	32.602	0.75	10.8904	2.63591	23.0062	2.29178	49.7	220.3	486.5	10.2	127.6	15.8	58.5	13.3	32.2
2012	S39W	37.911	23.518	30	57.2578	26.4927	16.2495	0.606669	6.4188	1.27403	28.2678	1.4788	12.3	62.5	120.3	1.9	18.5	10.3	30.4	6.6	10.9
2013	Petrokaravo	37.6099	23.5645	220	5.57522	44.3729	50.0519	0.663138	12.4002	4.47851	16.1165	2.17418	76.8	165.3	1130.3	15.6	110.8	27.8	99.4	10.5	47.4
2016	S2(N)	38.0066	23.2703	20	50.829	23.8278	25.3432	3.25265	8.90754	4.01542	11.2765	1.87142	78.6	190	625	13.2	162.6	105.7	254.7	22.8	68.8
	S7W	37.5588	23.3288	48	78.5108	12.9385	8.55068	0.940639	3.74513	1.56182	28.2678	1.60666	17.8	120.3	147.9	3.7	37.4	19.5	52.9	16.6	20.1
	S7N	37.5596	23.3506	61	55.4106	30.5059	14.0835	1.64345	8.73645	2.3033	22.0506	1.69049	32.4	195	244.5	7.1	66.5	53.8	142.8	25.7	66.7
2017-03	S25	37.6447	23.2527	415	1.00888	37.0235	61.9677	1.21969	13.3931	4.59707	13.3956	2.74712	81.9	172.8	5735.7	21.8	193.5	38.5	106.3	13.2	54
2017-09	OS9	37.7852	23.8017	56	39.049	32.8245	28.1265		9.64562	1.53006	25.1817	1.80267	21.7	79.4	220.7	4.9	31.9	<=dl	46.5	10.6	28.3
	OS10	37.7302	23.8817	53	91.5801	1.11107	7.30879		1.97447	0.535072	33.6724	1.87564	7.3	29.2	87.3	1.6	9.9	<=dl	20.3	8.9	20.9
	AZ	37.9295	23.5695	50	84.6051	6.24496	9.14995		8.41252	1.02463	26.9363	1.66817	20	132.3	151.7	4.7	42.7	19.6	86.2	16	30
2017-10	N1	37.6806	23.6398	181	39.0116	42.5281	18.4603		5.7827	1.81268	27.4759	1.60244	19.8	93.9	348.1	9	68.1	12.8	32.4	8.7	15.9
	N2	37.7141	23.6399	200	29.7135	46.8577	23.4288		10.6525	2.95216	20.9729	1.97455	41.1	105.2	574.8	12.2	74.3	15.2	80.2	13.3	46.9
	S22(B)	37.5851	24.0108	193	89.5247	4.58046	5.89486		11.9786	1.41257	24.0711	1.3419	19.5	81.5	292.9	5.9	29.5	<=dl	42.7	11.7	23.6
	UN4	37.9509	23.3389	32	37.2237	44.5236	18.2527		7.09995	1.77352	26.1444	1.93052	27.5	236.1	329.2	9.7	112	10.8	42.1	13.4	19.4
	UN5	37.891	23.0732	144	3.90554	44.0836	52.0109	0.62	11.7888	3.23954	16.5632	3.49557	53.4	307.1	1000.4	19.9	331.7	19.8	68.9	12.5	36.5
	UN6A	37.8602	23.2655	158	2.66166	55.2701	42.0683	0.95	10.7301	3.27024	18.2849	2.5867	42.5	164.1	948.9	14.9	174.8	22	63.5	10.1	37.4
	UN12B	37.6068	23.5235	227	5.57522	44.3729	50.0519	0.663138	12.2839	4.044	17.1692	2.27067	56.2	133	1092.3	13.6	103.9	20.3	87.6	12.6	45.6
	UN13 (S21)	37.6685	23.8004	220	9.60601	51.5866	38.8074	0.6565	12.1478	4.23665	17.1342	2.27489	58.6	132.5	1158.5	16.2	105.6	22.9	110	16.9	58.9
	EL1	38.0057	23.572	23					10.8343	4.02071	17.1528	1.43176	73.7	176.3	328.4	10.1	71.3	119.4	521.4	23.8	170.8
	EL2	38.0219	23.587	17					6.8709	3.47664	23.5851	1.3238	46.6	107.8	579.2	7.1	41.2	32.1	194.8	18.2	61
	EL3	38.0219	23.558	21					10.7511	4.01912	14.9079	1.55178	71.6	138.5	433.6	9.8	85.9	81.1	296.6	10.8	108.3
	EL4	38.0221	23.5322	21					16.898	4.04453	12.4486	1.52162	62.4	118.7	367.4	10	62.8	48.4	187.5	14.4	65.9
	EL6	38.021	23.5052	30					13.2496	6.08055	12.9782	1.88107	89.3	139.5	387.6	12.9	102.7	47	452.7	24.7	158.4
2017-11	OS05	37.8466	23.6712	69	84.882	9.17937	5.93862		3.78393	0.404876	32.9291	1.45106	9.8	41.2	161.8	2.8	18.1	7.9	26.9	8.5	14.2
	OS07	37.8383	23.5967	92	26.0825	49.6925	24.2251		8.71074	2.13923	23.0905	1.81292	32.7	115.9	441.7	9.3	71.1	13.7	60.9	10.9	35.6
	AZ	37.9295	23.5691	49	75.0805	15.8628	9.0567		8.97111	1.09449	25.5548	1.7514	24.4	153.9	170.7	2.9	46	37.4	136.2	18.7	49.6
2018-01	S1	38.0205	23.5554	20	1.69359	53.0259	45.2805	2.90674	13.2814	4.98606	9.97292	1.81895	82.9	151.8	1027	12.9	92.2	96.4	352.4	21.4	135.8
	S1W	38.0316	23.5554	13	0.135834	50.2841	49.5801	1.35171	16.7133	7.30577	9.22463	1.41849	110.1	192.3	1375.7	18.2	185.5	31	303	24.4	140.9
	S1E	38.0315	23.57	12	7.68838	45.4951	46.8165	1.61875	15.0329	6.39387	11.4352	1.51016	95.5	164.1	1268.7	17.7	153.4	36.6	279.4	22.7	124.4
	S2	38.001	23.4495	30	1.47945	54.1517	44.3688	3.01294	10.6913	3.84976	13.7044	1.98118	77.8	151.8	1039.7	11.6	138.9	70.6	255	20.5	72.2
	S3	37.9496	23.5828	30	55.1049	27.3375	17.5575	1.05575	7.78942	2.52717	23.8381	1.82619	35.6	200.2	281.7	6	64.7	91.8	257.2	28.5	105.9
	S7	37.9245	23.5916	75	27.2258	52.0459	20.7282	2.62095	10.9816	2.42185	19.269	1.91484	43	229.7	243.8	7.8	78.1	94.5	306.5	36.4	136.2
	S8	37.8669	23.5341	90	6.46045	64.3744	29.1652	0.888918	11.4013	3.50787	18.8245	2.06863	38.7	141.6	375.2	8.9	78.6	23.5	76.6	12.8	41.6
	S11	37.8732	23.6383	75	84.8608	8.03167	7.10752	0.42192	3.23702	1.14159	30.7235	1.5946	11.9	51.3	220.4	4.4	27.8	15.1	35.2	20.8	23.2
	S13	37.8413	23.453	90	68.6594	18.3624	12.9782	0.515543	4.23267	1.55494	29.2355	1.50654	15.3	69.6	350.1	7	41.7	11.4	40.9	14.4	21.1
	S16	37.7896	23.7065	90	80.6785	12.6767	6.64475	0.406408	2.94908	1.23474	30.8057	2.05054	9.7	46.8	273.4	3.5	22	<=dl	31.7	7.3	21.3
	S43	37.8732	23.586	93	14.4831	54.7063	30.8106	0.824676	11.1363	3.23054	19.6936	1.99264	40.8	143.2	459.3	9.3	88.7	25.8	74.9	12.3	40.8
	OS1	37.9221	23.5454	23	54.9584	34.769	10.2727		8.44243	1.12889	26.6926	1.59821	18.3	133.6	187.7	5.1	36.7	29.6	85.4	15.2	40.8
	OS2	37.9199	23.6324	70	6.78202	72.3653	20.8526		12.1534	3.23848	17.8725	2.16392	50.1	188.2	282.5	9.5	85.9	58.4	153	29.1	71.8
	OS3	37.9245	23.673	20	87.4131	6.63014	5.95677		9.19454	0.83939	26.9278	1.55117	13.2	72.9	140.8	3.1	18.1	9.4	33.3	10	14.9
	OS4	37.8928	23.6862	45	70.4655	20.5837	8.95083		7.35704	1.19663	27.6646	1.63259	13	66.1	146.5	2.5	20.9	<=dl	30.7	13.3	14.8
	OS6	37.8546	23.7187	34	83.3264	10.11	6.56365		2.47323	0.418637	31.0759	1.83161	9.7	43	85.7	2	14.1	<=dl	18.1	12.5	10.2
	OS8	37.804	23.7497	46	67.6745	23.4305	8.89492		4.02326	0.895491	30.0488	1.6736	9.5	48	140.8	3	17	<=dl	25.8	14	13.2
	OS11	37.9107	23.5913	95	7.05245	70.1183	22.8292		11.9515	2.72511	19.5349	1.9643	36.5	146.6	296.3	6.8	71	38	96.4	17.1	53.7
	OS12	37.8965	23.6389	79	85.3639	9.59596	5.04015		7.55196	1.0802	28.2478	1.26108	14.2	77.2	195	5.4	22.7	12.9	36.5	10.5	21.2
	OS13	37.8576	23.6797	45	80.6995	13.1461	6.15439		2.34795	0.439807	33.037	1.7508	11.4	45.3	94.9	2	16.4	<=dl	24.4	11.9	13.3
	OS14	37.9062	23.6601	65	64.2954	25.0876	10.6169		10.2757	1.52953	24.9509	1.43116	28	116	194.7	5.4	40.2	20.5	74.6	18.7	31.7
	OS15	37.8256	23.7067	53	93.712	2.8625	3.4255		1.75804	0.666326	33.2807	1.68627	7.1	26.7	95.6	<=dl	9.1	9.4	16.3	11.7	6
	AZ2	37.9295	23.5695	50	83.1777	10.9182	5.90417		8.3611	0.847329	27.4838	1.49931	16.4	122.1	141.1	5	35.8	30.4	97	19	37.2
	SEL1	37.94	23.548	13	40.9809	30.9711	28.0481		10.7567	3.14957	20.7263	1.40522	54.4	117.8	681.9	9.9	60.1	47	219.2	17.9	73.8
	MUS1	37.9372	23.5551	22	89.942	5.33063	4.72735		5.54618	0.276798	31.0509	1.47639	11.2	156.5	137	3.9	25.9	11.2	35	17.5	14.3
	MUS2	37.8928	23.7033	25	87.4555	6.71974	5.82472		4.5552	0.283149	30.7321	1.87263	5.9	44.3	92.2	2.2	13.3	8.9	16.5	10.4	7.7
	MUS3	37.8624	23.7282	24	75.3576	15.6318	9.01058		3.57825	1.18234	29.8073	1.9269	10.2	50	100.6	2.5	16	11.1	21.4	12	10.2
	MUS4	37.7946	23.7716	21	94.9221	2.24088	2.83698		1.82442	0.302202	34.3056	1.41246	10.7	48.7	138.4	3.4	26.5	9.3	20.4	9.8	11.7
													dl=2.6	dl=4	dl=7.7	dl=0.5	dl=1.7	dl=7	dl=11.7	dl=1.3	dl=5.7

## Sheet: NORM_HID
0.0151515	0.101533	0.0151515	0.0673799	0.0151515	0.101931	0.0151515	0.0690135	0.0151515	0.0826953	0.0151515	0.0261667	0.0151515	0.0743117	0.0151515	0.0215769	0.0151515	0.0838481	0.0151515	0.11511	0.0151515	0.0692672	0.0151515	0.273235	0.0151515	0.0936502	0.0151515	0.168921	0.0151515	0.184878	0.0151515	0.19925	0.0151515	0.062371	0.0151515	0.143301
0.030303	0.105966	0.030303	0.06811	0.0454545	0.112089	0.0454545	0.0809119	0.0454545	0.158447	0.030303	0.0272347	0.030303	0.0748661	0.030303	0.0281895	0.030303	0.106381	0.030303	0.123847	0.030303	0.0737902	0.030303	0.27392	0.030303	0.103227	0.030303	0.171694	0.0606061	0.187892	0.030303	0.199768	0.030303	0.0788725	0.030303	0.15363
0.0454545	0.108413	0.0454545	0.0758873	0.0606061	0.121131	0.0606061	0.0812401	0.0606061	0.160594	0.0454545	0.0297836	0.0454545	0.0765481	0.0454545	0.0436998	0.0454545	0.113629	0.0454545	0.125347	0.0454545	0.102512	0.0454545	0.276024	0.0757576	0.106572	0.0454545	0.1838	0.0757576	0.190936	0.0454545	0.200805	0.0454545	0.114538	0.0606061	0.169695
0.0757576	0.10954	0.0606061	0.0804453	0.0757576	0.127789	0.0757576	0.0864715	0.0757576	0.165869	0.0606061	0.0369964	0.0606061	0.086111	0.0606061	0.0459866	0.0606061	0.141741	0.0606061	0.142687	0.0606061	0.103051	0.0606061	0.277187	0.0909091	0.113496	0.0606061	0.186724	0.0909091	0.19401	0.0606061	0.203938	0.0606061	0.121454	0.0757576	0.17438
0.0909091	0.112894	0.0909091	0.081481	0.0909091	0.143408	0.0909091	0.0962936	0.0909091	0.190327	0.0757576	0.0397142	0.0757576	0.0874578	0.0757576	0.0629445	0.0757576	0.145231	0.0909091	0.14434	0.0757576	0.107441	0.0757576	0.277489	0.121212	0.124474	0.0757576	0.193783	0.106061	0.195042	0.0757576	0.209756	0.0757576	0.128659	0.0909091	0.179833
0.106061	0.114739	0.106061	0.0923156	0.106061	0.147345	0.106061	0.104381	0.19697	0.194097	0.0909091	0.0515498	0.0909091	0.0895603	0.0909091	0.0735645	0.0909091	0.148183	0.106061	0.145172	0.0909091	0.111105	0.0909091	0.279649	0.136364	0.136173	0.0909091	0.19529	0.121212	0.197115	0.0909091	0.210023	0.0909091	0.164709	0.106061	0.190343
0.121212	0.114799	0.121212	0.0941158	0.121212	0.157537	0.121212	0.105352	0.212121	0.200047	0.106061	0.0599761	0.106061	0.0994879	0.106061	0.0828596	0.106061	0.154512	0.121212	0.148529	0.121212	0.113984	0.106061	0.288241	0.151515	0.140234	0.106061	0.197563	0.136364	0.209829	0.106061	0.212702	0.106061	0.173533	0.121212	0.191057
0.151515	0.121674	0.136364	0.0974223	0.136364	0.158314	0.136364	0.106517	0.227273	0.213623	0.121212	0.071317	0.121212	0.11445	0.121212	0.0902849	0.121212	0.154817	0.136364	0.152799	0.136364	0.118402	0.121212	0.29562	0.166667	0.144378	0.136364	0.201771	0.166667	0.213081	0.121212	0.220033	0.121212	0.178056	0.136364	0.197556
0.166667	0.126356	0.151515	0.100596	0.151515	0.15847	0.151515	0.117578	0.242424	0.23708	0.136364	0.0774309	0.136364	0.136534	0.136364	0.123954	0.136364	0.164813	0.166667	0.157149	0.151515	0.122022	0.136364	0.296243	0.181818	0.148603	0.151515	0.203315	0.181818	0.229777	0.136364	0.220857	0.136364	0.182653	0.151515	0.198286
0.19697	0.131438	0.166667	0.108926	0.166667	0.158594	0.166667	0.117813	0.272727	0.242796	0.151515	0.0789078	0.151515	0.137612	0.151515	0.165743	0.151515	0.178552	0.181818	0.158912	0.166667	0.12417	0.151515	0.296421	0.19697	0.161769	0.166667	0.212327	0.19697	0.241304	0.151515	0.224723	0.151515	0.192066	0.166667	0.200486
0.212121	0.136828	0.181818	0.11258	0.181818	0.159054	0.181818	0.11979	0.287879	0.258823	0.166667	0.0884937	0.166667	0.14428	0.166667	0.167649	0.166667	0.179897	0.19697	0.163375	0.181818	0.128228	0.181818	0.297311	0.212121	0.166322	0.181818	0.212724	0.212121	0.242473	0.166667	0.227787	0.181818	0.196881	0.181818	0.201961
0.227273	0.138823	0.19697	0.113442	0.19697	0.159297	0.19697	0.129562	0.318182	0.261795	0.181818	0.0975707	0.181818	0.163218	0.181818	0.181389	0.181818	0.191586	0.212121	0.167004	0.19697	0.132377	0.19697	0.297445	0.227273	0.175674	0.19697	0.21712	0.227273	0.246	0.181818	0.237692	0.19697	0.20177	0.19697	0.202701
0.242424	0.140516	0.212121	0.126612	0.212121	0.161954	0.212121	0.132439	0.439394	0.302236	0.19697	0.112858	0.19697	0.171844	0.19697	0.183263	0.19697	0.19582	0.242424	0.173478	0.212121	0.136947	0.212121	0.299856	0.242424	0.185351	0.212121	0.219945	0.242424	0.247182	0.19697	0.238551	0.212121	0.211761	0.212121	0.210189
0.257576	0.143577	0.227273	0.138976	0.227273	0.167549	0.227273	0.132566	0.454545	0.339088	0.212121	0.170236	0.212121	0.174108	0.212121	0.192217	0.212121	0.197958	0.257576	0.175357	0.227273	0.146755	0.227273	0.300483	0.257576	0.210957	0.227273	0.225657	0.257576	0.257954	0.212121	0.24143	0.227273	0.216864	0.227273	0.228809
0.272727	0.144553	0.242424	0.143661	0.242424	0.168673	0.242424	0.134112	0.469697	0.351968	0.227273	0.186305	0.227273	0.179636	0.227273	0.206218	0.227273	0.204821	0.272727	0.184942	0.242424	0.171943	0.242424	0.302187	0.272727	0.227269	0.242424	0.233123	0.272727	0.264042	0.227273	0.243456	0.242424	0.254513	0.242424	0.237643
0.287879	0.157193	0.257576	0.149586	0.257576	0.175175	0.257576	0.142024	0.484848	0.372091	0.242424	0.23397	0.242424	0.181705	0.242424	0.207276	0.242424	0.223162	0.287879	0.195855	0.257576	0.18612	0.257576	0.306736	0.287879	0.238527	0.257576	0.235642	0.287879	0.26773	0.242424	0.246074	0.257576	0.260158	0.257576	0.243361
0.30303	0.159878	0.272727	0.159229	0.272727	0.178052	0.272727	0.142965	0.5	0.377889	0.257576	0.271587	0.257576	0.188442	0.257576	0.208088	0.257576	0.223546	0.30303	0.20715	0.272727	0.193059	0.272727	0.309498	0.30303	0.244268	0.272727	0.24115	0.30303	0.268965	0.257576	0.251061	0.272727	0.271639	0.272727	0.249986
0.318182	0.168495	0.287879	0.181585	0.287879	0.187765	0.287879	0.159254	0.515152	0.399376	0.272727	0.291731	0.272727	0.190841	0.272727	0.208807	0.272727	0.251736	0.318182	0.217745	0.287879	0.200576	0.287879	0.31077	0.318182	0.250083	0.287879	0.243287	0.318182	0.270202	0.287879	0.251651	0.318182	0.277472	0.287879	0.251657
0.333333	0.186902	0.30303	0.185074	0.30303	0.196456	0.30303	0.159397	0.560606	0.404372	0.287879	0.315138	0.287879	0.197328	0.287879	0.215028	0.287879	0.254201	0.333333	0.222069	0.30303	0.214806	0.30303	0.318538	0.348485	0.26796	0.30303	0.248458	0.348485	0.271443	0.30303	0.255505	0.333333	0.289319	0.30303	0.252495
0.348485	0.192518	0.318182	0.18787	0.318182	0.201755	0.318182	0.174614	0.575758	0.409726	0.30303	0.3334	0.30303	0.204153	0.30303	0.218227	0.30303	0.257093	0.348485	0.227543	0.318182	0.234201	0.318182	0.32176	0.363636	0.274058	0.318182	0.251501	0.363636	0.289104	0.318182	0.268774	0.348485	0.29533	0.318182	0.253334
0.378788	0.196527	0.333333	0.223335	0.333333	0.202624	0.333333	0.198337	0.590909	0.420713	0.318182	0.352318	0.318182	0.229321	0.318182	0.240931	0.318182	0.260002	0.363636	0.240984	0.333333	0.244487	0.333333	0.321898	0.378788	0.286458	0.333333	0.258972	0.378788	0.290386	0.333333	0.272452	0.363636	0.301398	0.333333	0.269552
0.393939	0.237853	0.348485	0.226815	0.348485	0.203554	0.348485	0.200512	0.636364	0.431301	0.333333	0.356189	0.333333	0.251858	0.333333	0.26095	0.333333	0.278238	0.378788	0.24441	0.348485	0.254528	0.348485	0.333704	0.393939	0.299117	0.348485	0.276536	0.393939	0.300735	0.348485	0.2743	0.393939	0.307522	0.348485	0.273032
0.409091	0.293956	0.363636	0.266353	0.363636	0.204275	0.363636	0.238776	0.651515	0.460076	0.348485	0.392387	0.348485	0.251962	0.348485	0.28838	0.348485	0.304232	0.393939	0.246709	0.363636	0.277255	0.363636	0.333844	0.424242	0.305541	0.363636	0.280671	0.409091	0.317899	0.363636	0.278637	0.409091	0.3137	0.363636	0.290757
0.424242	0.305148	0.378788	0.304201	0.378788	0.205735	0.378788	0.254773	0.666667	0.461699	0.363636	0.413056	0.363636	0.256903	0.363636	0.299683	0.363636	0.30829	0.409091	0.260741	0.378788	0.317921	0.378788	0.344727	0.439394	0.358959	0.378788	0.283907	0.424242	0.319236	0.378788	0.286148	0.424242	0.326212	0.378788	0.309001
0.439394	0.323384	0.393939	0.355905	0.393939	0.223803	0.393939	0.263726	0.681818	0.486001	0.378788	0.418282	0.378788	0.258278	0.378788	0.311952	0.378788	0.317851	0.424242	0.266707	0.393939	0.38083	0.393939	0.345059	0.454545	0.372809	0.393939	0.297028	0.439394	0.320575	0.393939	0.287093	0.439394	0.35182	0.393939	0.315503
0.454545	0.330126	0.409091	0.363365	0.409091	0.229519	0.409091	0.295619	0.69697	0.49088	0.393939	0.421329	0.393939	0.30238	0.393939	0.326436	0.393939	0.321065	0.439394	0.300069	0.409091	0.395837	0.409091	0.345581	0.484848	0.379798	0.409091	0.300351	0.454545	0.328662	0.409091	0.306634	0.5	0.358334	0.409091	0.328679
0.469697	0.409831	0.424242	0.387352	0.424242	0.270847	0.424242	0.367122	0.712121	0.551729	0.409091	0.448846	0.409091	0.310895	0.409091	0.335208	0.409091	0.368351	0.454545	0.318079	0.424242	0.443492	0.424242	0.358862	0.5	0.429701	0.424242	0.301781	0.469697	0.363188	0.424242	0.325072	0.515152	0.364889	0.424242	0.33153
0.484848	0.429516	0.439394	0.414617	0.439394	0.291394	0.439394	0.386814	0.727273	0.568223	0.424242	0.451498	0.424242	0.385487	0.424242	0.394322	0.424242	0.368836	0.469697	0.340538	0.439394	0.444087	0.439394	0.362861	0.515152	0.458787	0.439394	0.30417	0.484848	0.380185	0.439394	0.332437	0.530303	0.384787	0.439394	0.347872
0.5	0.42993	0.454545	0.431221	0.454545	0.333634	0.454545	0.390102	0.742424	0.622549	0.439394	0.469195	0.439394	0.392824	0.439394	0.408865	0.439394	0.410713	0.484848	0.347257	0.454545	0.454816	0.454545	0.363248	0.530303	0.510126	0.454545	0.308972	0.5	0.381613	0.469697	0.33311	0.545455	0.404994	0.454545	0.352734
0.515152	0.4514	0.469697	0.494338	0.469697	0.360251	0.469697	0.391682	0.757576	0.697341	0.454545	0.475788	0.454545	0.41057	0.454545	0.425242	0.454545	0.419229	0.5	0.408247	0.469697	0.460194	0.469697	0.368282	0.560606	0.517466	0.469697	0.325052	0.515152	0.384473	0.484848	0.341906	0.575758	0.432326	0.469697	0.359582
0.530303	0.561719	0.484848	0.503654	0.484848	0.374689	0.484848	0.436826	0.772727	0.751938	0.469697	0.499002	0.469697	0.424849	0.469697	0.442825	0.469697	0.424256	0.515152	0.412507	0.484848	0.469772	0.484848	0.369933	0.590909	0.539442	0.484848	0.335459	0.530303	0.39165	0.5	0.360446	0.590909	0.453047	0.484848	0.386401
0.545455	0.607061	0.5	0.540708	0.5	0.379036	0.5	0.546741	0.787879	0.762596	0.484848	0.545795	0.484848	0.453791	0.484848	0.473652	0.484848	0.430305	0.530303	0.454144	0.5	0.480568	0.5	0.385632	0.606061	0.55403	0.5	0.397154	0.545455	0.394531	0.515152	0.380378	0.606061	0.473896	0.5	0.39547
0.560606	0.608648	0.515152	0.579198	0.515152	0.427406	0.515152	0.568148	0.848485	0.805569	0.5	0.581437	0.5	0.479715	0.5	0.49307	0.5	0.434853	0.545455	0.458488	0.515152	0.54178	0.515152	0.386026	0.621212	0.568545	0.515152	0.411463	0.560606	0.407566	0.530303	0.381436	0.621212	0.48784	0.515152	0.402564
0.575758	0.611951	0.530303	0.622872	0.530303	0.430099	0.530303	0.568561	0.893939	0.886207	0.515152	0.609971	0.515152	0.50134	0.515152	0.531738	0.515152	0.45669	0.560606	0.467191	0.530303	0.542975	0.530303	0.39254	0.636364	0.575769	0.530303	0.421605	0.575758	0.410477	0.545455	0.38745	0.636364	0.508777	0.530303	0.404596
0.590909	0.631734	0.545455	0.67813	0.545455	0.473231	0.545455	0.588194	0.909091	0.939611	0.530303	0.632902	0.530303	0.506571	0.530303	0.53685	0.530303	0.466895	0.575758	0.499205	0.545455	0.545961	0.545455	0.395363	0.651515	0.582968	0.545455	0.431261	0.590909	0.414853	0.560606	0.397058	0.651515	0.522726	0.545455	0.427115
0.606061	0.703579	0.560606	0.682423	0.560606	0.486401	0.560606	0.667755	0.924242	0.979044	0.545455	0.647071	0.545455	0.528581	0.545455	0.566681	0.545455	0.468428	0.590909	0.529772	0.560606	0.549541	0.560606	0.396354	0.666667	0.59014	0.560606	0.439879	0.606061	0.416314	0.575758	0.400274	0.666667	0.543591	0.575758	0.439503
0.621212	0.735628	0.575758	0.702531	0.575758	0.503911	0.575758	0.67449	0.939394	0.980458	0.560606	0.650819	0.560606	0.584065	0.560606	0.581806	0.560606	0.46945	0.606061	0.534128	0.575758	0.5786	0.575758	0.404959	0.681818	0.597281	0.575758	0.45557	0.621212	0.429513	0.590909	0.418986	0.681818	0.584907	0.590909	0.447796
0.636364	0.744625	0.590909	0.716112	0.590909	0.528479	0.590909	0.692713	0.969697	0.993007	0.575758	0.654554	0.575758	0.595854	0.575758	0.593517	0.575758	0.472006	0.621212	0.554397	0.590909	0.584484	0.590909	0.408854	0.712121	0.60439	0.590909	0.456112	0.636364	0.438357	0.606061	0.420433	0.69697	0.605247	0.606061	0.460277
0.651515	0.7607	0.606061	0.71996	0.606061	0.587287	0.606061	0.7039	0.984848	0.995394	0.590909	0.656572	0.590909	0.616031	0.590909	0.59563	0.590909	0.476611	0.636364	0.561604	0.606061	0.596776	0.606061	0.415065	0.727273	0.666556	0.606061	0.457197	0.666667	0.472507	0.621212	0.421882	0.712121	0.618653	0.621212	0.465489
0.666667	0.799146	0.621212	0.722204	0.621212	0.588969	0.636364	0.801433			0.606061	0.657109	0.606061	0.631018	0.606061	0.646627	0.606061	0.505305	0.651515	0.612753	0.621212	0.606078	0.621212	0.438278	0.742424	0.699331	0.621212	0.473508	0.681818	0.502378	0.636364	0.42696	0.727273	0.645027	0.636364	0.48953
0.681818	0.80133	0.636364	0.744253	0.636364	0.611089	0.651515	0.805453			0.621212	0.664512	0.621212	0.649768	0.621212	0.659624	0.621212	0.515554	0.666667	0.655314	0.636364	0.621064	0.636364	0.44239	0.757576	0.736615	0.636364	0.494228	0.69697	0.529255	0.651515	0.438977	0.742424	0.670725	0.651515	0.503141
0.69697	0.825162	0.666667	0.747773	0.651515	0.643328	0.666667	0.811084			0.636364	0.669823	0.636364	0.651588	0.636364	0.680228	0.636364	0.518627	0.681818	0.660679	0.651515	0.62564	0.651515	0.445288	0.787879	0.776916	0.651515	0.496957	0.712121	0.539677	0.666667	0.444459	0.757576	0.68949	0.666667	0.508376
0.712121	0.840445	0.69697	0.752389	0.666667	0.645378	0.681818	0.829554			0.651515	0.678382	0.651515	0.65183	0.651515	0.685044	0.651515	0.547231	0.69697	0.675261	0.681818	0.654928	0.666667	0.451346	0.80303	0.79305	0.666667	0.520962	0.727273	0.541164	0.681818	0.459125	0.787879	0.719678	0.681818	0.51047
0.727273	0.840589	0.712121	0.754775	0.681818	0.681407	0.712121	0.838205			0.666667	0.692693	0.666667	0.658831	0.666667	0.711667	0.666667	0.555873	0.712121	0.703615	0.69697	0.666508	0.681818	0.465233	0.818182	0.813454	0.69697	0.536747	0.742424	0.550073	0.69697	0.461331	0.80303	0.737082	0.69697	0.519886
0.742424	0.856946	0.742424	0.762235	0.69697	0.74037	0.727273	0.840901			0.681818	0.694572	0.681818	0.67569	0.681818	0.739519	0.681818	0.561451	0.727273	0.716117	0.712121	0.680629	0.69697	0.510522	0.833333	0.823171	0.712121	0.551933	0.757576	0.566337	0.712121	0.470163	0.818182	0.815092	0.712121	0.53138
0.757576	0.85789	0.757576	0.769854	0.712121	0.792105	0.742424	0.8536			0.69697	0.702213	0.69697	0.704398	0.69697	0.751027	0.69697	0.571056	0.742424	0.737963	0.742424	0.72037	0.712121	0.51278	0.848485	0.870769	0.727273	0.570807	0.772727	0.631431	0.727273	0.495623	0.833333	0.828768	0.727273	0.573915
0.772727	0.865835	0.772727	0.790103	0.742424	0.810434	0.757576	0.85458			0.712121	0.71653	0.712121	0.711041	0.712121	0.751442	0.727273	0.618835	0.757576	0.765688	0.757576	0.720876	0.727273	0.523858	0.863636	0.895969	0.742424	0.626303	0.787879	0.642675	0.742424	0.50929	0.848485	0.854124	0.742424	0.577
0.787879	0.867386	0.787879	0.792156	0.757576	0.839773	0.772727	0.857657			0.727273	0.749699	0.727273	0.737597	0.727273	0.77677	0.757576	0.633438	0.772727	0.806066	0.772727	0.726418	0.742424	0.536247	0.878788	0.914559	0.757576	0.632504	0.80303	0.651028	0.757576	0.604834	0.863636	0.896928	0.757576	0.626589
0.80303	0.867514	0.80303	0.828716	0.772727	0.851963	0.787879	0.859358			0.742424	0.762984	0.742424	0.7788	0.742424	0.777128	0.772727	0.685212	0.787879	0.853918	0.787879	0.762693	0.757576	0.546561	0.893939	0.939846	0.772727	0.641231	0.818182	0.657933	0.772727	0.610173	0.878788	0.900033	0.772727	0.647266
0.818182	0.870402	0.818182	0.836162	0.787879	0.868719	0.80303	0.861364			0.757576	0.76516	0.757576	0.782355	0.757576	0.785267	0.787879	0.70678	0.80303	0.878312	0.80303	0.778672	0.772727	0.547785	0.909091	0.950071	0.787879	0.667453	0.848485	0.765858	0.787879	0.628163	0.893939	0.903068	0.787879	0.693767
0.833333	0.88021	0.833333	0.851804	0.818182	0.879124	0.833333	0.866784			0.772727	0.778487	0.772727	0.808049	0.772727	0.810313	0.80303	0.714252	0.818182	0.884825	0.818182	0.828173	0.787879	0.565216	0.924242	0.958859	0.80303	0.673395	0.863636	0.781635	0.80303	0.663282	0.909091	0.929786	0.80303	0.701095
0.848485	0.882194	0.848485	0.857074	0.833333	0.895315	0.848485	0.871895			0.787879	0.778922	0.787879	0.808675	0.80303	0.811139	0.818182	0.716432	0.833333	0.899048	0.833333	0.834993	0.80303	0.569012	0.939394	0.966349	0.818182	0.742729	0.878788	0.836465	0.818182	0.770617	0.924242	0.942852	0.818182	0.711936
0.863636	0.88243	0.878788	0.867888	0.848485	0.920384	0.878788	0.876606			0.80303	0.78888	0.80303	0.808943	0.818182	0.848422	0.833333	0.774027	0.848485	0.900971	0.848485	0.843448	0.818182	0.69421	0.954545	0.967703	0.833333	0.746247	0.893939	0.875415	0.833333	0.790591	0.939394	0.948625	0.833333	0.719943
0.878788	0.893529	0.893939	0.867894	0.863636	0.923758	0.893939	0.883525			0.818182	0.797542	0.818182	0.812844	0.833333	0.867979	0.848485	0.77978	0.863636	0.908393	0.863636	0.853004	0.833333	0.706551	0.969697	0.979846	0.848485	0.793127	0.909091	0.946239	0.848485	0.849525	0.954545	0.96459	0.848485	0.745825
0.893939	0.894698	0.909091	0.874475	0.893939	0.924167	0.909091	0.883586			0.833333	0.810992	0.833333	0.812933	0.848485	0.875695	0.863636	0.782435	0.878788	0.917637	0.878788	0.857801	0.848485	0.717048	0.984848	0.991811	0.863636	0.845111	0.924242	0.977401	0.863636	0.913575	0.969697	0.989177	0.863636	0.749179
0.909091	0.895673	0.924242	0.8796	0.909091	0.924303	0.924242	0.885443			0.848485	0.854105	0.848485	0.843206	0.863636	0.895556	0.878788	0.792871	0.893939	0.923047	0.893939	0.870284	0.863636	0.728515			0.878788	0.87318	0.939394	0.991884	0.878788	0.914012	0.984848	0.991836	0.878788	0.762357
0.924242	0.903785	0.939394	0.885092	0.924242	0.934347	0.954545	0.888821			0.863636	0.855992	0.863636	0.845225	0.878788	0.895793	0.893939	0.875036	0.909091	0.927177	0.909091	0.909162	0.878788	0.733907			0.893939	0.904641	0.954545	0.993874	0.893939	0.917165			0.893939	0.940195
0.939394	0.913635	0.954545	0.89049	0.954545	0.938424	0.969697	0.889956			0.878788	0.85667	0.878788	0.852898	0.893939	0.897809	0.909091	0.925742	0.924242	0.942441	0.924242	0.923715	0.893939	0.755645			0.909091	0.927143	0.969697	0.995003	0.909091	0.944286			0.909091	0.94732
0.954545	0.91888	0.969697	0.954125	0.969697	0.958593	0.984848	0.89242			0.893939	0.862495	0.893939	0.876466	0.909091	0.904317	0.924242	0.925922	0.939394	0.946531	0.939394	0.926484	0.909091	0.770734			0.924242	0.92846	0.984848	0.998275	0.924242	0.960033			0.924242	0.979423
0.984848	0.919209	0.984848	0.975845	0.984848	0.960691					0.909091	0.870512	0.909091	0.884237	0.924242	0.904964	0.939394	0.962999	0.954545	0.957435	0.954545	0.942037	0.924242	0.781585			0.939394	0.941125			0.939394	0.964877			0.939394	0.990389
										0.924242	0.871537	0.924242	0.890822	0.939394	0.94442	0.954545	0.967439	0.969697	0.967542	0.969697	0.952393	0.939394	0.821051			0.954545	0.981177			0.954545	0.967316			0.954545	0.990656
										0.939394	0.900128	0.939394	0.914681	0.954545	0.946242	0.969697	0.978532	0.984848	0.980879	0.984848	0.99691	0.954545	0.854762			0.969697	0.990071			0.969697	0.988327			0.969697	0.993339
										0.954545	0.931801	0.954545	0.929463	0.969697	0.950183	0.984848	0.999639					0.969697	0.910098			0.984848	0.999725			0.984848	0.999304			0.984848	0.998329
										0.969697	0.935607	0.969697	0.984205	0.984848	0.95603							0.984848	0.992745
										0.984848	0.974815	0.984848	0.99045

## Sheet: Distribution fitting_HID1
0	0			0	0			-1	0			-1	0			200	0			200	0			0.31	0			0.31	0			4	0			4	0			10	0			17.4673	0			0.73	0
0	0.000683761			0	0.000683761			-1	0.0543835			-1	0.0543835			200	0.000169062			200	0.000169062			0.31	5.69801			0.31	5.69801			4	0.0178891			4	0.0178891			10	0			17.4673	0.0123615			0.73	0
90	0.000683761			0.445545	0.000683761			-0.151326	0.0543835			-0.995799	0.0543835			291	0.000169062			200.45	0.000169062			0.3127	5.69801			0.310013	5.69801			4.86	0.0178891			4.00426	0.0178891			13.7337	0			17.4858	0.0123615			0.7349	0
90	0			0.445545	0			-0.151326	0			-0.995799	0			291	0			200.45	0			0.3127	0			0.310013	0			4.86	0			4.00426	0			13.7337	0			17.4858	0			0.7349	0
90	0.00119658			0.891089	0			-0.151326	0.0543835			-0.991597	0			291	0.000507185			200.901	0			0.3127	11.396			0.310027	0			4.86	0.0178891			4.00851	0			13.7337	0			17.5043	0			0.7349	3.13972
180	0.00119658			0.891089	0.000683761			0.697347	0.0543835			-0.991597	0.0543835			382	0.000507185			200.901	0.000169062			0.3154	11.396			0.310027	5.69801			5.72	0.0178891			4.00851	0.0178891			17.4673	0			17.5043	0.0123615			0.7398	3.13972
180	0			1.33663	0.000683761			0.697347	0			-0.987396	0.0543835			382	0			201.351	0.000169062			0.3154	0			0.31004	5.69801			5.72	0			4.01277	0.0178891			17.4673	0			17.5228	0.0123615			0.7398	0
180	0.000512821			1.33663	0			0.697347	0.0725113			-0.987396	0			382	0.000676247			201.351	0			0.3154	34.188			0.31004	0			5.72	0.232558			4.01277	0			17.4673	0.0123615			17.5228	0			0.7398	12.5589
270	0.000512821			1.78218	0			1.54602	0.0725113			-0.983195	0			473	0.000676247			201.802	0			0.3181	34.188			0.310054	0			6.58	0.232558			4.01703	0			21.201	0.0123615			17.5413	0			0.7447	12.5589
270	0			1.78218	0.000683761			1.54602	0			-0.983195	0.0543835			473	0			201.802	0.000169062			0.3181	0			0.310054	5.69801			6.58	0			4.01703	0.0178891			21.201	0			17.5413	0.0123615			0.7447	0
270	0.00102564			2.22772	0.000683761			1.54602	0.163151			-0.978993	0.0543835			473	0.00135249			202.252	0.000169062			0.3181	45.584			0.310067	5.69801			6.58	0.107335			4.02129	0.0178891			21.201	0.0453256			17.5598	0.0123615			0.7447	37.6766
360	0.00102564			2.22772	0			2.39469	0.163151			-0.978993	0			564	0.00135249			202.252	0			0.3208	45.584			0.310067	0			7.44	0.107335			4.02129	0			24.9347	0.0453256			17.5598	0			0.7496	37.6766
360	0			2.67327	0			2.39469	0			-0.974792	0			564	0			202.703	0			0.3208	0			0.310081	0			7.44	0			4.02554	0			24.9347	0			17.5782	0			0.7496	0
360	0.00153846			2.67327	0.000683761			2.39469	0.108767			-0.974792	0.0543835			564	0.00202874			202.703	0.000169062			0.3208	51.2821			0.310081	5.69801			7.44	0.125224			4.02554	0.0178891			24.9347	0.0370846			17.5782	0.0123615			0.7496	25.1177
450	0.00153846			3.11881	0.000683761			3.24337	0.108767			-0.970591	0.0543835			655	0.00202874			203.153	0.000169062			0.3235	51.2821			0.310094	5.69801			8.3	0.125224			4.0298	0.0178891			28.6684	0.0370846			17.5967	0.0123615			0.7545	25.1177
450	0			3.11881	0			3.24337	0			-0.970591	0			655	0			203.153	0			0.3235	0			0.310094	0			8.3	0			4.0298	0			28.6684	0			17.5967	0			0.7545	0
450	0.00205128			3.56436	0			3.24337	0.181278			-0.966389	0			655	0.00101437			203.604	0			0.3235	79.7721			0.310108	0			8.3	0.0715564			4.03406	0			28.6684	0.0494461			17.6152	0			0.7545	40.8163
540	0.00205128			3.56436	0.000683761			4.09204	0.181278			-0.966389	0.0543835			746	0.00101437			203.604	0.000169062			0.3262	79.7721			0.310108	5.69801			9.16	0.0715564			4.03406	0.0178891			32.402	0.0494461			17.6152	0.0123615			0.7594	40.8163
540	0			4.0099	0.000683761			4.09204	0			-0.962188	0.0543835			746	0			204.054	0.000169062			0.3262	0			0.310121	5.69801			9.16	0			4.03832	0.0178891			32.402	0			17.6337	0.0123615			0.7594	0
540	0.00205128			4.0099	0			4.09204	0.217534			-0.962188	0			746	0.00135249			204.054	0			0.3262	68.3761			0.310121	0			9.16	0.178891			4.03832	0			32.402	0.0782896			17.6337	0			0.7594	43.956
630	0.00205128			4.45545	0			4.94072	0.217534			-0.957986	0			837	0.00135249			204.505	0			0.3289	68.3761			0.310135	0			10.02	0.178891			4.04257	0			36.1357	0.0782896			17.6522	0			0.7643	43.956
630	0			4.45545	0.000683761			4.94072	0			-0.957986	0.0543835			837	0			204.505	0.000169062			0.3289	0			0.310135	5.69801			10.02	0			4.04257	0.0178891			36.1357	0			17.6522	0.0123615			0.7643	0
630	0.00119658			4.90099	0.000683761			4.94072	0.235662			-0.953785	0.0543835			837	0.00202874			204.955	0.000169062			0.3289	39.886			0.310148	5.69801			10.02	0.143113			4.04683	0.0178891			36.1357	0.0329641			17.6707	0.0123615			0.7643	28.2575
720	0.00119658			4.90099	0			5.78939	0.235662			-0.953785	0			928	0.00202874			204.955	0			0.3316	39.886			0.310148	0			10.88	0.143113			4.04683	0			39.8694	0.0329641			17.6707	0			0.7692	28.2575
720	0			5.34653	0			5.78939	0			-0.949584	0			928	0			205.406	0			0.3316	0			0.310162	0			10.88	0			4.05109	0			39.8694	0			17.6891	0			0.7692	0
720	0.000512821			5.34653	0.000683761			5.78939	0.0362557			-0.949584	0.0543835			928	0.00118343			205.406	0.000169062			0.3316	17.094			0.310162	5.69801			10.88	0.19678			4.05109	0.0178891			39.8694	0.00824101			17.6891	0.0123615			0.7692	9.41915
810	0.000512821			5.79208	0.000683761			6.63806	0.0362557			-0.945382	0.0543835			1019	0.00118343			205.856	0.000169062			0.3343	17.094			0.310175	5.69801			11.74	0.19678			4.05535	0.0178891			43.603	0.00824101			17.7076	0.0123615			0.7741	9.41915
810	0			5.79208	0			6.63806	0			-0.945382	0			1019	0			205.856	0			0.3343	0			0.310175	0			11.74	0			4.05535	0			43.603	0			17.7076	0			0.7741	0
810	0.00034188			6.23762	0			6.63806	0.0543835			-0.941181	0			1019	0.000676247			206.307	0			0.3343	17.094			0.310189	0			11.74	0.0715564			4.0596	0			43.603	0.00412051			17.7261	0			0.7741	3.13972
900	0.00034188			6.23762	0.000683761			7.48674	0.0543835			-0.941181	0.0543835			1110	0.000676247			206.307	0.000169062			0.337	17.094			0.310189	5.69801			12.6	0.0715564			4.0596	0.0178891			47.3367	0.00412051			17.7261	0.0123615			0.779	3.13972
900	0			6.68317	0.000683761			7.48674	0			-0.93698	0.0543835			1110	0			206.757	0.000169062			0.337	0			0.310202	5.69801			12.6	0			4.06386	0.0178891			47.3367	0			17.7446	0.0123615			0.779	0
				6.68317	0							-0.93698	0							206.757	0							0.310202	0							4.06386	0							17.7446	0
				7.12871	0							-0.932778	0							207.208	0							0.310216	0							4.06812	0							17.7631	0
				7.12871	0.000683761							-0.932778	0.0543835							207.208	0.000169062							0.310216	5.69801							4.06812	0.0178891							17.7631	0.0123615
				7.57426	0.000683761							-0.928577	0.0543835							207.658	0.000169062							0.310229	5.69801							4.07238	0.0178891							17.7816	0.0123615
				7.57426	0							-0.928577	0							207.658	0							0.310229	0							4.07238	0							17.7816	0
				8.0198	0							-0.924376	0							208.109	0							0.310243	0							4.07663	0							17.8	0
				8.0198	0.000683761							-0.924376	0.0543835							208.109	0.000169062							0.310243	5.69801							4.07663	0.0178891							17.8	0.0123615
				8.46535	0.000683761							-0.920174	0.0543835							208.559	0.000169062							0.310256	5.69801							4.08089	0.0178891							17.8185	0.0123615
				8.46535	0							-0.920174	0							208.559	0							0.310256	0							4.08089	0							17.8185	0
				8.91089	0							-0.915973	0							209.01	0							0.31027	0							4.08515	0							17.837	0
				8.91089	0.000683761							-0.915973	0.0543835							209.01	0.000169062							0.31027	5.69801							4.08515	0.0178891							17.837	0.0123615
				9.35644	0.000683761							-0.911772	0.0543835							209.46	0.000169062							0.310283	5.69801							4.08941	0.0178891							17.8555	0.0123615
				9.35644	0							-0.911772	0							209.46	0							0.310283	0							4.08941	0							17.8555	0
				9.80198	0							-0.90757	0							209.911	0							0.310297	0							4.09366	0							17.874	0
				9.80198	0.000683761							-0.90757	0.0543835							209.911	0.000169062							0.310297	5.69801							4.09366	0.0178891							17.874	0.0123615
				10.2475	0.000683761							-0.903369	0.0543835							210.361	0.000169062							0.31031	5.69801							4.09792	0.0178891							17.8925	0.0123615
				10.2475	0							-0.903369	0							210.361	0							0.31031	0							4.09792	0							17.8925	0
				10.6931	0							-0.899167	0							210.812	0							0.310324	0							4.10218	0							17.9109	0
				10.6931	0.000683761							-0.899167	0.0543835							210.812	0.000169062							0.310324	5.69801							4.10218	0.0178891							17.9109	0.0123615
				11.1386	0.000683761							-0.894966	0.0543835							211.262	0.000169062							0.310337	5.69801							4.10644	0.0178891							17.9294	0.0123615
				11.1386	0							-0.894966	0							211.262	0							0.310337	0							4.10644	0							17.9294	0
				11.5842	0							-0.890765	0							211.713	0							0.310351	0							4.11069	0							17.9479	0
				11.5842	0.000683761							-0.890765	0.0543835							211.713	0.000169062							0.310351	5.69801							4.11069	0.0178891							17.9479	0.0123615
				12.0297	0.000683761							-0.886563	0.0543835							212.163	0.000169062							0.310364	5.69801							4.11495	0.0178891							17.9664	0.0123615
				12.0297	0							-0.886563	0							212.163	0							0.310364	0							4.11495	0							17.9664	0
				12.4752	0							-0.882362	0							212.614	0							0.310378	0							4.11921	0							17.9849	0
				12.4752	0.000683761							-0.882362	0.0543835							212.614	0.000169062							0.310378	5.69801							4.11921	0.0178891							17.9849	0.0123615
				12.9208	0.000683761							-0.878161	0.0543835							213.064	0.000169062							0.310391	5.69801							4.12347	0.0178891							18.0034	0.0123615
				12.9208	0							-0.878161	0							213.064	0							0.310391	0							4.12347	0							18.0034	0
				13.3663	0							-0.873959	0							213.515	0							0.310405	0							4.12772	0							18.0218	0
				13.3663	0.000683761							-0.873959	0.0543835							213.515	0.000169062							0.310405	5.69801							4.12772	0.0178891							18.0218	0.0123615
				13.8119	0.000683761							-0.869758	0.0543835							213.965	0.000169062							0.310418	5.69801							4.13198	0.0178891							18.0403	0.0123615
				13.8119	0							-0.869758	0							213.965	0							0.310418	0							4.13198	0							18.0403	0
				14.2574	0							-0.865557	0							214.416	0							0.310432	0							4.13624	0							18.0588	0
				14.2574	0.000683761							-0.865557	0.0543835							214.416	0.000169062							0.310432	5.69801							4.13624	0.0178891							18.0588	0.0123615
				14.703	0.000683761							-0.861355	0.0543835							214.866	0.000169062							0.310445	5.69801							4.1405	0.0178891							18.0773	0.0123615
				14.703	0							-0.861355	0							214.866	0							0.310445	0							4.1405	0							18.0773	0
				15.1485	0							-0.857154	0							215.317	0							0.310459	0							4.14475	0							18.0958	0
				15.1485	0.000683761							-0.857154	0.0543835							215.317	0.000169062							0.310459	5.69801							4.14475	0.0178891							18.0958	0.0123615
				15.5941	0.000683761							-0.852953	0.0543835							215.767	0.000169062							0.310472	5.69801							4.14901	0.0178891							18.1143	0.0123615
				15.5941	0							-0.852953	0							215.767	0							0.310472	0							4.14901	0							18.1143	0
				16.0396	0							-0.848751	0							216.218	0							0.310486	0							4.15327	0							18.1327	0
				16.0396	0.000683761							-0.848751	0.0543835							216.218	0.000169062							0.310486	5.69801							4.15327	0.0178891							18.1327	0.0123615
				16.4851	0.000683761							-0.84455	0.0543835							216.668	0.000169062							0.310499	5.69801							4.15752	0.0178891							18.1512	0.0123615
				16.4851	0							-0.84455	0							216.668	0							0.310499	0							4.15752	0							18.1512	0
				16.9307	0							-0.840349	0							217.119	0							0.310513	0							4.16178	0							18.1697	0
				16.9307	0.000683761							-0.840349	0.0543835							217.119	0.000169062							0.310513	5.69801							4.16178	0.0178891							18.1697	0.0123615
				17.3762	0.000683761							-0.836147	0.0543835							217.569	0.000169062							0.310526	5.69801							4.16604	0.0178891							18.1882	0.0123615
				17.3762	0							-0.836147	0							217.569	0							0.310526	0							4.16604	0							18.1882	0
				17.8218	0							-0.831946	0							218.02	0							0.31054	0							4.1703	0							18.2067	0
				17.8218	0.000683761							-0.831946	0.0543835							218.02	0.000169062							0.31054	5.69801							4.1703	0.0178891							18.2067	0.0123615
				18.2673	0.000683761							-0.827744	0.0543835							218.47	0.000169062							0.310553	5.69801							4.17455	0.0178891							18.2252	0.0123615
				18.2673	0							-0.827744	0							218.47	0							0.310553	0							4.17455	0							18.2252	0
				18.7129	0							-0.823543	0							218.921	0							0.310567	0							4.17881	0							18.2437	0
				18.7129	0.000683761							-0.823543	0.0543835							218.921	0.000169062							0.310567	5.69801							4.17881	0.0178891							18.2437	0.0123615
				19.1584	0.000683761							-0.819342	0.0543835							219.371	0.000169062							0.31058	5.69801							4.18307	0.0178891							18.2621	0.0123615
				19.1584	0							-0.819342	0							219.371	0							0.31058	0							4.18307	0							18.2621	0
				19.604	0							-0.81514	0							219.822	0							0.310594	0							4.18733	0							18.2806	0
				19.604	0.000683761							-0.81514	0.0543835							219.822	0.000169062							0.310594	5.69801							4.18733	0.0178891							18.2806	0.0123615
				20.0495	0.000683761							-0.810939	0.0543835							220.272	0.000169062							0.310607	5.69801							4.19158	0.0178891							18.2991	0.0123615
				20.0495	0							-0.810939	0							220.272	0							0.310607	0							4.19158	0							18.2991	0
				20.495	0							-0.806738	0							220.723	0							0.310621	0							4.19584	0							18.3176	0
				20.495	0.000683761							-0.806738	0.0543835							220.723	0.000169062							0.310621	5.69801							4.19584	0.0178891							18.3176	0.0123615
				20.9406	0.000683761							-0.802536	0.0543835							221.173	0.000169062							0.310634	5.69801							4.2001	0.0178891							18.3361	0.0123615
				20.9406	0							-0.802536	0							221.173	0							0.310634	0							4.2001	0							18.3361	0
				21.3861	0							-0.798335	0							221.624	0							0.310648	0							4.20436	0							18.3546	0
				21.3861	0.000683761							-0.798335	0.0543835							221.624	0.000169062							0.310648	5.69801							4.20436	0.0178891							18.3546	0.0123615
				21.8317	0.000683761							-0.794134	0.0543835							222.074	0.000169062							0.310661	5.69801							4.20861	0.0178891							18.373	0.0123615
				21.8317	0							-0.794134	0							222.074	0							0.310661	0							4.20861	0							18.373	0
				22.2772	0							-0.789932	0							222.525	0							0.310675	0							4.21287	0							18.3915	0
				22.2772	0.000683761							-0.789932	0.0543835							222.525	0.000169062							0.310675	5.69801							4.21287	0.0178891							18.3915	0.0123615
				22.7228	0.000683761							-0.785731	0.0543835							222.975	0.000169062							0.310688	5.69801							4.21713	0.0178891							18.41	0.0123615
				22.7228	0							-0.785731	0							222.975	0							0.310688	0							4.21713	0							18.41	0
				23.1683	0							-0.78153	0							223.426	0							0.310702	0							4.22139	0							18.4285	0
				23.1683	0.000683761							-0.78153	0.0543835							223.426	0.000169062							0.310702	5.69801							4.22139	0.0178891							18.4285	0.0123615
				23.6139	0.000683761							-0.777328	0.0543835							223.876	0.000169062							0.310715	5.69801							4.22564	0.0178891							18.447	0.0123615
				23.6139	0							-0.777328	0							223.876	0							0.310715	0							4.22564	0							18.447	0
				24.0594	0							-0.773127	0							224.327	0							0.310729	0							4.2299	0							18.4655	0
				24.0594	0.000683761							-0.773127	0.0543835							224.327	0.000169062							0.310729	5.69801							4.2299	0.0178891							18.4655	0.0123615
				24.505	0.000683761							-0.768925	0.0543835							224.777	0.000169062							0.310742	5.69801							4.23416	0.0178891							18.4839	0.0123615
				24.505	0							-0.768925	0							224.777	0							0.310742	0							4.23416	0							18.4839	0
				24.9505	0							-0.764724	0							225.228	0							0.310756	0							4.23842	0							18.5024	0
				24.9505	0.000683761							-0.764724	0.0543835							225.228	0.000169062							0.310756	5.69801							4.23842	0.0178891							18.5024	0.0123615
				25.396	0.000683761							-0.760523	0.0543835							225.678	0.000169062							0.310769	5.69801							4.24267	0.0178891							18.5209	0.0123615
				25.396	0							-0.760523	0							225.678	0							0.310769	0							4.24267	0							18.5209	0
				25.8416	0							-0.756321	0							226.129	0							0.310783	0							4.24693	0							18.5394	0
				25.8416	0.000683761							-0.756321	0.0543835							226.129	0.000169062							0.310783	5.69801							4.24693	0.0178891							18.5394	0.0123615
				26.2871	0.000683761							-0.75212	0.0543835							226.579	0.000169062							0.310796	5.69801							4.25119	0.0178891							18.5579	0.0123615
				26.2871	0							-0.75212	0							226.579	0							0.310796	0							4.25119	0							18.5579	0
				26.7327	0							-0.747919	0							227.03	0							0.31081	0							4.25545	0							18.5764	0
				26.7327	0.000683761							-0.747919	0.0543835							227.03	0.000169062							0.31081	5.69801							4.25545	0.0178891							18.5764	0.0123615
				27.1782	0.000683761							-0.743717	0.0543835							227.48	0.000169062							0.310823	5.69801							4.2597	0.0178891							18.5948	0.0123615
				27.1782	0							-0.743717	0							227.48	0							0.310823	0							4.2597	0							18.5948	0
				27.6238	0							-0.739516	0							227.931	0							0.310837	0							4.26396	0							18.6133	0
				27.6238	0.000683761							-0.739516	0.0543835							227.931	0.000169062							0.310837	5.69801							4.26396	0.0178891							18.6133	0.0123615
				28.0693	0.000683761							-0.735315	0.0543835							228.381	0.000169062							0.31085	5.69801							4.26822	0.0178891							18.6318	0.0123615
				28.0693	0							-0.735315	0							228.381	0							0.31085	0							4.26822	0							18.6318	0
				28.5149	0							-0.731113	0							228.832	0							0.310864	0							4.27248	0							18.6503	0
				28.5149	0.000683761							-0.731113	0.0543835							228.832	0.000169062							0.310864	5.69801							4.27248	0.0178891							18.6503	0.0123615
				28.9604	0.000683761							-0.726912	0.0543835							229.282	0.000169062							0.310877	5.69801							4.27673	0.0178891							18.6688	0.0123615
				28.9604	0							-0.726912	0							229.282	0							0.310877	0							4.27673	0							18.6688	0
				29.4059	0							-0.722711	0							229.733	0							0.310891	0							4.28099	0							18.6873	0
				29.4059	0.000683761							-0.722711	0.0543835							229.733	0.000169062							0.310891	5.69801							4.28099	0.0178891							18.6873	0.0123615
				29.8515	0.000683761							-0.718509	0.0543835							230.183	0.000169062							0.310904	5.69801							4.28525	0.0178891							18.7057	0.0123615
				29.8515	0							-0.718509	0							230.183	0							0.310904	0							4.28525	0							18.7057	0
				30.297	0							-0.714308	0							230.634	0							0.310918	0							4.2895	0							18.7242	0
				30.297	0.000683761							-0.714308	0.0543835							230.634	0.000169062							0.310918	5.69801							4.2895	0.0178891							18.7242	0.0123615
				30.7426	0.000683761							-0.710107	0.0543835							231.084	0.000169062							0.310931	5.69801							4.29376	0.0178891							18.7427	0.0123615
				30.7426	0							-0.710107	0							231.084	0							0.310931	0							4.29376	0							18.7427	0
				31.1881	0							-0.705905	0							231.535	0							0.310945	0							4.29802	0							18.7612	0
				31.1881	0.000683761							-0.705905	0.0543835							231.535	0.000169062							0.310945	5.69801							4.29802	0.0178891							18.7612	0.0123615
				31.6337	0.000683761							-0.701704	0.0543835							231.985	0.000169062							0.310958	5.69801							4.30228	0.0178891							18.7797	0.0123615
				31.6337	0							-0.701704	0							231.985	0							0.310958	0							4.30228	0							18.7797	0
				32.0792	0							-0.697502	0							232.436	0							0.310972	0							4.30653	0							18.7982	0
				32.0792	0.000683761							-0.697502	0.0543835							232.436	0.000169062							0.310972	5.69801							4.30653	0.0178891							18.7982	0.0123615
				32.5248	0.000683761							-0.693301	0.0543835							232.886	0.000169062							0.310985	5.69801							4.31079	0.0178891							18.8166	0.0123615
				32.5248	0							-0.693301	0							232.886	0							0.310985	0							4.31079	0							18.8166	0
				32.9703	0							-0.6891	0							233.337	0							0.310999	0							4.31505	0							18.8351	0
				32.9703	0.000683761							-0.6891	0.0543835							233.337	0.000169062							0.310999	5.69801							4.31505	0.0178891							18.8351	0.0123615
				33.4158	0.000683761							-0.684898	0.0543835							233.787	0.000169062							0.311012	5.69801							4.31931	0.0178891							18.8536	0.0123615
				33.4158	0							-0.684898	0							233.787	0							0.311012	0							4.31931	0							18.8536	0
				33.8614	0							-0.680697	0							234.238	0							0.311026	0							4.32356	0							18.8721	0
				33.8614	0.000683761							-0.680697	0.0543835							234.238	0.000169062							0.311026	5.69801							4.32356	0.0178891							18.8721	0.0123615
				34.3069	0.000683761							-0.676496	0.0543835							234.688	0.000169062							0.311039	5.69801							4.32782	0.0178891							18.8906	0.0123615
				34.3069	0							-0.676496	0							234.688	0							0.311039	0							4.32782	0							18.8906	0
				34.7525	0							-0.672294	0							235.139	0							0.311053	0							4.33208	0							18.9091	0
				34.7525	0.000683761							-0.672294	0.0543835							235.139	0.000169062							0.311053	5.69801							4.33208	0.0178891							18.9091	0.0123615
				35.198	0.000683761							-0.668093	0.0543835							235.589	0.000169062							0.311066	5.69801							4.33634	0.0178891							18.9275	0.0123615
				35.198	0							-0.668093	0							235.589	0							0.311066	0							4.33634	0							18.9275	0
				35.6436	0							-0.663892	0							236.04	0							0.31108	0							4.34059	0							18.946	0
				35.6436	0.000683761							-0.663892	0.0543835							236.04	0.000169062							0.31108	5.69801							4.34059	0.0178891							18.946	0.0123615
				36.0891	0.000683761							-0.65969	0.0543835							236.49	0.000169062							0.311093	5.69801							4.34485	0.0178891							18.9645	0.0123615
				36.0891	0							-0.65969	0							236.49	0							0.311093	0							4.34485	0							18.9645	0
				36.5347	0							-0.655489	0							236.941	0							0.311107	0							4.34911	0							18.983	0
				36.5347	0.000683761							-0.655489	0.0543835							236.941	0.000169062							0.311107	5.69801							4.34911	0.0178891							18.983	0.0123615
				36.9802	0.000683761							-0.651288	0.0543835							237.391	0.000169062							0.31112	5.69801							4.35337	0.0178891							19.0015	0.0123615
				36.9802	0							-0.651288	0							237.391	0							0.31112	0							4.35337	0							19.0015	0
				37.4257	0							-0.647086	0							237.842	0							0.311134	0							4.35762	0							19.02	0
				37.4257	0.000683761							-0.647086	0.0543835							237.842	0.000169062							0.311134	5.69801							4.35762	0.0178891							19.02	0.0123615
				37.8713	0.000683761							-0.642885	0.0543835							238.292	0.000169062							0.311147	5.69801							4.36188	0.0178891							19.0384	0.0123615
				37.8713	0							-0.642885	0							238.292	0							0.311147	0							4.36188	0							19.0384	0
				38.3168	0							-0.638683	0							238.743	0							0.311161	0							4.36614	0							19.0569	0
				38.3168	0.000683761							-0.638683	0.0543835							238.743	0.000169062							0.311161	5.69801							4.36614	0.0178891							19.0569	0.0123615
				38.7624	0.000683761							-0.634482	0.0543835							239.193	0.000169062							0.311174	5.69801							4.3704	0.0178891							19.0754	0.0123615
				38.7624	0							-0.634482	0							239.193	0							0.311174	0							4.3704	0							19.0754	0
				39.2079	0							-0.630281	0							239.644	0							0.311188	0							4.37465	0							19.0939	0
				39.2079	0.000683761							-0.630281	0.0543835							239.644	0.000169062							0.311188	5.69801							4.37465	0.0178891							19.0939	0.0123615
				39.6535	0.000683761							-0.626079	0.0543835							240.094	0.000169062							0.311201	5.69801							4.37891	0.0178891							19.1124	0.0123615
				39.6535	0							-0.626079	0							240.094	0							0.311201	0							4.37891	0							19.1124	0
				40.099	0							-0.621878	0							240.545	0							0.311215	0							4.38317	0							19.1309	0
				40.099	0.000683761							-0.621878	0.0543835							240.545	0.000169062							0.311215	5.69801							4.38317	0.0178891							19.1309	0.0123615
				40.5446	0.000683761							-0.617677	0.0543835							240.995	0.000169062							0.311228	5.69801							4.38743	0.0178891							19.1493	0.0123615
				40.5446	0							-0.617677	0							240.995	0							0.311228	0							4.38743	0							19.1493	0
				40.9901	0							-0.613475	0							241.446	0							0.311242	0							4.39168	0							19.1678	0
				40.9901	0.000683761							-0.613475	0.0543835							241.446	0.000169062							0.311242	5.69801							4.39168	0.0178891							19.1678	0.0123615
				41.4356	0.000683761							-0.609274	0.0543835							241.896	0.000169062							0.311255	5.69801							4.39594	0.0178891							19.1863	0.0123615
				41.4356	0							-0.609274	0							241.896	0							0.311255	0							4.39594	0							19.1863	0
				41.8812	0							-0.605073	0							242.347	0							0.311269	0							4.4002	0							19.2048	0
				41.8812	0.000683761							-0.605073	0.0543835							242.347	0.000169062							0.311269	5.69801							4.4002	0.0178891							19.2048	0.0123615
				42.3267	0.000683761							-0.600871	0.0543835							242.797	0.000169062							0.311282	5.69801							4.40446	0.0178891							19.2233	0.0123615
				42.3267	0							-0.600871	0							242.797	0							0.311282	0							4.40446	0							19.2233	0
				42.7723	0							-0.59667	0							243.248	0							0.311296	0							4.40871	0							19.2418	0
				42.7723	0.000683761							-0.59667	0.0543835							243.248	0.000169062							0.311296	5.69801							4.40871	0.0178891							19.2418	0.0123615
				43.2178	0.000683761							-0.592469	0.0543835							243.698	0.000169062							0.311309	5.69801							4.41297	0.0178891							19.2602	0.0123615
				43.2178	0							-0.592469	0							243.698	0							0.311309	0							4.41297	0							19.2602	0
				43.6634	0							-0.588267	0							244.149	0							0.311323	0							4.41723	0							19.2787	0
				43.6634	0.000683761							-0.588267	0.0543835							244.149	0.000169062							0.311323	5.69801							4.41723	0.0178891							19.2787	0.0123615
				44.1089	0.000683761							-0.584066	0.0543835							244.599	0.000169062							0.311336	5.69801							4.42149	0.0178891							19.2972	0.0123615
				44.1089	0							-0.584066	0							244.599	0							0.311336	0							4.42149	0							19.2972	0
				44.5545	0							-0.579865	0							245.05	0							0.31135	0							4.42574	0							19.3157	0
				44.5545	0.000683761							-0.579865	0.0543835							245.05	0.000169062							0.31135	5.69801							4.42574	0.0178891							19.3157	0.0123615
				45	0.000683761							-0.575663	0.0543835							245.5	0.000169062							0.311364	5.69801							4.43	0.0178891							19.3342	0.0123615
				45	0							-0.575663	0							245.5	0							0.311364	0							4.43	0							19.3342	0
				45.4455	0							-0.571462	0							245.95	0							0.311377	0							4.43426	0							19.3527	0
				45.4455	0.000683761							-0.571462	0.0543835							245.95	0.000169062							0.311377	5.69801							4.43426	0.0178891							19.3527	0.0123615
				45.8911	0.000683761							-0.56726	0.0543835							246.401	0.000169062							0.311391	5.69801							4.43851	0.0178891							19.3711	0.0123615
				45.8911	0							-0.56726	0							246.401	0							0.311391	0							4.43851	0							19.3711	0
				46.3366	0							-0.563059	0							246.851	0							0.311404	0							4.44277	0							19.3896	0
				46.3366	0.000683761							-0.563059	0.0543835							246.851	0.000169062							0.311404	5.69801							4.44277	0.0178891							19.3896	0.0123615
				46.7822	0.000683761							-0.558858	0.0543835							247.302	0.000169062							0.311418	5.69801							4.44703	0.0178891							19.4081	0.0123615
				46.7822	0							-0.558858	0							247.302	0							0.311418	0							4.44703	0							19.4081	0
				47.2277	0							-0.554656	0							247.752	0							0.311431	0							4.45129	0							19.4266	0
				47.2277	0.000683761							-0.554656	0.0543835							247.752	0.000169062							0.311431	5.69801							4.45129	0.0178891							19.4266	0.0123615
				47.6733	0.000683761							-0.550455	0.0543835							248.203	0.000169062							0.311445	5.69801							4.45554	0.0178891							19.4451	0.0123615
				47.6733	0							-0.550455	0							248.203	0							0.311445	0							4.45554	0							19.4451	0
				48.1188	0							-0.546254	0							248.653	0							0.311458	0							4.4598	0							19.4636	0
				48.1188	0.000683761							-0.546254	0.0543835							248.653	0.000169062							0.311458	5.69801							4.4598	0.0178891							19.4636	0.0123615
				48.5644	0.000683761							-0.542052	0.0543835							249.104	0.000169062							0.311472	5.69801							4.46406	0.0178891							19.482	0.0123615
				48.5644	0							-0.542052	0							249.104	0							0.311472	0							4.46406	0							19.482	0
				49.0099	0							-0.537851	0							249.554	0							0.311485	0							4.46832	0							19.5005	0
				49.0099	0.000683761							-0.537851	0.0543835							249.554	0.000169062							0.311485	5.69801							4.46832	0.0178891							19.5005	0.0123615
				49.4554	0.000683761							-0.53365	0.0543835							250.005	0.000169062							0.311499	5.69801							4.47257	0.0178891							19.519	0.0123615
				49.4554	0							-0.53365	0							250.005	0							0.311499	0							4.47257	0							19.519	0
				49.901	0							-0.529448	0							250.455	0							0.311512	0							4.47683	0							19.5375	0
				49.901	0.000683761							-0.529448	0.0543835							250.455	0.000169062							0.311512	5.69801							4.47683	0.0178891							19.5375	0.0123615
				50.3465	0.000683761							-0.525247	0.0543835							250.906	0.000169062							0.311526	5.69801							4.48109	0.0178891							19.556	0.0123615
				50.3465	0							-0.525247	0							250.906	0							0.311526	0							4.48109	0							19.556	0
				50.7921	0							-0.521046	0							251.356	0							0.311539	0							4.48535	0							19.5745	0
				50.7921	0.000683761							-0.521046	0.0543835							251.356	0.000169062							0.311539	5.69801							4.48535	0.0178891							19.5745	0.0123615
				51.2376	0.000683761							-0.516844	0.0543835							251.807	0.000169062							0.311553	5.69801							4.4896	0.0178891							19.5929	0.0123615
				51.2376	0							-0.516844	0							251.807	0							0.311553	0							4.4896	0							19.5929	0
				51.6832	0							-0.512643	0							252.257	0							0.311566	0							4.49386	0							19.6114	0
				51.6832	0.000683761							-0.512643	0.0543835							252.257	0.000169062							0.311566	5.69801							4.49386	0.0178891							19.6114	0.0123615
				52.1287	0.000683761							-0.508441	0.0543835							252.708	0.000169062							0.31158	5.69801							4.49812	0.0178891							19.6299	0.0123615
				52.1287	0							-0.508441	0							252.708	0							0.31158	0							4.49812	0							19.6299	0
				52.5743	0							-0.50424	0							253.158	0							0.311593	0							4.50238	0							19.6484	0
				52.5743	0.000683761							-0.50424	0.0543835							253.158	0.000169062							0.311593	5.69801							4.50238	0.0178891							19.6484	0.0123615
				53.0198	0.000683761							-0.500039	0.0543835							253.609	0.000169062							0.311607	5.69801							4.50663	0.0178891							19.6669	0.0123615
				53.0198	0							-0.500039	0							253.609	0							0.311607	0							4.50663	0							19.6669	0
				53.4653	0							-0.495837	0							254.059	0							0.31162	0							4.51089	0							19.6854	0
				53.4653	0.000683761							-0.495837	0.0543835							254.059	0.000169062							0.31162	5.69801							4.51089	0.0178891							19.6854	0.0123615
				53.9109	0.000683761							-0.491636	0.0543835							254.51	0.000169062							0.311634	5.69801							4.51515	0.0178891							19.7038	0.0123615
				53.9109	0							-0.491636	0							254.51	0							0.311634	0							4.51515	0							19.7038	0
				54.3564	0							-0.487435	0							254.96	0							0.311647	0							4.51941	0							19.7223	0
				54.3564	0.000683761							-0.487435	0.0543835							254.96	0.000169062							0.311647	5.69801							4.51941	0.0178891							19.7223	0.0123615
				54.802	0.000683761							-0.483233	0.0543835							255.411	0.000169062							0.311661	5.69801							4.52366	0.0178891							19.7408	0.0123615
				54.802	0							-0.483233	0							255.411	0							0.311661	0							4.52366	0							19.7408	0
				55.2475	0							-0.479032	0							255.861	0							0.311674	0							4.52792	0							19.7593	0
				55.2475	0.000683761							-0.479032	0.0543835							255.861	0.000169062							0.311674	5.69801							4.52792	0.0178891							19.7593	0.0123615
				55.6931	0.000683761							-0.474831	0.0543835							256.312	0.000169062							0.311688	5.69801							4.53218	0.0178891							19.7778	0.0123615
				55.6931	0							-0.474831	0							256.312	0							0.311688	0							4.53218	0							19.7778	0
				56.1386	0							-0.470629	0							256.762	0							0.311701	0							4.53644	0							19.7963	0
				56.1386	0.000683761							-0.470629	0.0543835							256.762	0.000169062							0.311701	5.69801							4.53644	0.0178891							19.7963	0.0123615
				56.5842	0.000683761							-0.466428	0.0543835							257.213	0.000169062							0.311715	5.69801							4.54069	0.0178891							19.8147	0.0123615
				56.5842	0							-0.466428	0							257.213	0							0.311715	0							4.54069	0							19.8147	0
				57.0297	0							-0.462227	0							257.663	0							0.311728	0							4.54495	0							19.8332	0
				57.0297	0.000683761							-0.462227	0.0543835							257.663	0.000169062							0.311728	5.69801							4.54495	0.0178891							19.8332	0.0123615
				57.4752	0.000683761							-0.458025	0.0543835							258.114	0.000169062							0.311742	5.69801							4.54921	0.0178891							19.8517	0.0123615
				57.4752	0							-0.458025	0							258.114	0							0.311742	0							4.54921	0							19.8517	0
				57.9208	0							-0.453824	0							258.564	0							0.311755	0							4.55347	0							19.8702	0
				57.9208	0.000683761							-0.453824	0.0543835							258.564	0.000169062							0.311755	5.69801							4.55347	0.0178891							19.8702	0.0123615
				58.3663	0.000683761							-0.449623	0.0543835							259.015	0.000169062							0.311769	5.69801							4.55772	0.0178891							19.8887	0.0123615
				58.3663	0							-0.449623	0							259.015	0							0.311769	0							4.55772	0							19.8887	0
				58.8119	0							-0.445421	0							259.465	0							0.311782	0							4.56198	0							19.9072	0
				58.8119	0.000683761							-0.445421	0.0543835							259.465	0.000169062							0.311782	5.69801							4.56198	0.0178891							19.9072	0.0123615
				59.2574	0.000683761							-0.44122	0.0543835							259.916	0.000169062							0.311796	5.69801							4.56624	0.0178891							19.9257	0.0123615
				59.2574	0							-0.44122	0							259.916	0							0.311796	0							4.56624	0							19.9257	0
				59.703	0							-0.437018	0							260.366	0							0.311809	0							4.5705	0							19.9441	0
				59.703	0.000683761							-0.437018	0.0543835							260.366	0.000169062							0.311809	5.69801							4.5705	0.0178891							19.9441	0.0123615
				60.1485	0.000683761							-0.432817	0.0543835							260.817	0.000169062							0.311823	5.69801							4.57475	0.0178891							19.9626	0.0123615
				60.1485	0							-0.432817	0							260.817	0							0.311823	0							4.57475	0							19.9626	0
				60.5941	0							-0.428616	0							261.267	0							0.311836	0							4.57901	0							19.9811	0
				60.5941	0.000683761							-0.428616	0.0543835							261.267	0.000169062							0.311836	5.69801							4.57901	0.0178891							19.9811	0.0123615
				61.0396	0.000683761							-0.424414	0.0543835							261.718	0.000169062							0.31185	5.69801							4.58327	0.0178891							19.9996	0.0123615
				61.0396	0							-0.424414	0							261.718	0							0.31185	0							4.58327	0							19.9996	0
				61.4851	0							-0.420213	0							262.168	0							0.311863	0							4.58752	0							20.0181	0
				61.4851	0.000683761							-0.420213	0.0543835							262.168	0.000169062							0.311863	5.69801							4.58752	0.0178891							20.0181	0.0123615
				61.9307	0.000683761							-0.416012	0.0543835							262.619	0.000169062							0.311877	5.69801							4.59178	0.0178891							20.0366	0.0123615
				61.9307	0							-0.416012	0							262.619	0							0.311877	0							4.59178	0							20.0366	0
				62.3762	0							-0.41181	0							263.069	0							0.31189	0							4.59604	0							20.055	0
				62.3762	0.000683761							-0.41181	0.0543835							263.069	0.000169062							0.31189	5.69801							4.59604	0.0178891							20.055	0.0123615
				62.8218	0.000683761							-0.407609	0.0543835							263.52	0.000169062							0.311904	5.69801							4.6003	0.0178891							20.0735	0.0123615
				62.8218	0							-0.407609	0							263.52	0							0.311904	0							4.6003	0							20.0735	0
				63.2673	0							-0.403408	0							263.97	0							0.311917	0							4.60455	0							20.092	0
				63.2673	0.000683761							-0.403408	0.0543835							263.97	0.000169062							0.311917	5.69801							4.60455	0.0178891							20.092	0.0123615
				63.7129	0.000683761							-0.399206	0.0543835							264.421	0.000169062							0.31193	5.69801							4.60881	0.0178891							20.1105	0.0123615
				63.7129	0							-0.399206	0							264.421	0							0.31193	0							4.60881	0							20.1105	0
				64.1584	0							-0.395005	0							264.871	0							0.311944	0							4.61307	0							20.129	0
				64.1584	0.000683761							-0.395005	0.0543835							264.871	0.000169062							0.311944	5.69801							4.61307	0.0178891							20.129	0.0123615
				64.604	0.000683761							-0.390804	0.0543835							265.322	0.000169062							0.311957	5.69801							4.61733	0.0178891							20.1475	0.0123615
				64.604	0							-0.390804	0							265.322	0							0.311957	0							4.61733	0							20.1475	0
				65.0495	0							-0.386602	0							265.772	0							0.311971	0							4.62158	0							20.1659	0
				65.0495	0.000683761							-0.386602	0.0543835							265.772	0.000169062							0.311971	5.69801							4.62158	0.0178891							20.1659	0.0123615
				65.495	0.000683761							-0.382401	0.0543835							266.223	0.000169062							0.311984	5.69801							4.62584	0.0178891							20.1844	0.0123615
				65.495	0							-0.382401	0							266.223	0							0.311984	0							4.62584	0							20.1844	0
				65.9406	0							-0.378199	0							266.673	0							0.311998	0							4.6301	0							20.2029	0
				65.9406	0.000683761							-0.378199	0.0543835							266.673	0.000169062							0.311998	5.69801							4.6301	0.0178891							20.2029	0.0123615
				66.3861	0.000683761							-0.373998	0.0543835							267.124	0.000169062							0.312011	5.69801							4.63436	0.0178891							20.2214	0.0123615
				66.3861	0							-0.373998	0							267.124	0							0.312011	0							4.63436	0							20.2214	0
				66.8317	0							-0.369797	0							267.574	0							0.312025	0							4.63861	0							20.2399	0
				66.8317	0.000683761							-0.369797	0.0543835							267.574	0.000169062							0.312025	5.69801							4.63861	0.0178891							20.2399	0.0123615
				67.2772	0.000683761							-0.365595	0.0543835							268.025	0.000169062							0.312038	5.69801							4.64287	0.0178891							20.2584	0.0123615
				67.2772	0							-0.365595	0							268.025	0							0.312038	0							4.64287	0							20.2584	0
				67.7228	0							-0.361394	0							268.475	0							0.312052	0							4.64713	0							20.2768	0
				67.7228	0.000683761							-0.361394	0.0543835							268.475	0.000169062							0.312052	5.69801							4.64713	0.0178891							20.2768	0.0123615
				68.1683	0.000683761							-0.357193	0.0543835							268.926	0.000169062							0.312065	5.69801							4.65139	0.0178891							20.2953	0.0123615
				68.1683	0							-0.357193	0							268.926	0							0.312065	0							4.65139	0							20.2953	0
				68.6139	0							-0.352991	0							269.376	0							0.312079	0							4.65564	0							20.3138	0
				68.6139	0.000683761							-0.352991	0.0543835							269.376	0.000169062							0.312079	5.69801							4.65564	0.0178891							20.3138	0.0123615
				69.0594	0.000683761							-0.34879	0.0543835							269.827	0.000169062							0.312092	5.69801							4.6599	0.0178891							20.3323	0.0123615
				69.0594	0							-0.34879	0							269.827	0							0.312092	0							4.6599	0							20.3323	0
				69.505	0							-0.344589	0							270.277	0							0.312106	0							4.66416	0							20.3508	0
				69.505	0.000683761							-0.344589	0.0543835							270.277	0.000169062							0.312106	5.69801							4.66416	0.0178891							20.3508	0.0123615
				69.9505	0.000683761							-0.340387	0.0543835							270.728	0.000169062							0.312119	5.69801							4.66842	0.0178891							20.3693	0.0123615
				69.9505	0							-0.340387	0							270.728	0							0.312119	0							4.66842	0							20.3693	0
				70.396	0							-0.336186	0							271.178	0							0.312133	0							4.67267	0							20.3877	0
				70.396	0.000683761							-0.336186	0.0543835							271.178	0.000169062							0.312133	5.69801							4.67267	0.0178891							20.3877	0.0123615
				70.8416	0.000683761							-0.331985	0.0543835							271.629	0.000169062							0.312146	5.69801							4.67693	0.0178891							20.4062	0.0123615
				70.8416	0							-0.331985	0							271.629	0							0.312146	0							4.67693	0							20.4062	0
				71.2871	0							-0.327783	0							272.079	0							0.31216	0							4.68119	0							20.4247	0
				71.2871	0.000683761							-0.327783	0.0543835							272.079	0.000169062							0.31216	5.69801							4.68119	0.0178891							20.4247	0.0123615
				71.7327	0.000683761							-0.323582	0.0543835							272.53	0.000169062							0.312173	5.69801							4.68545	0.0178891							20.4432	0.0123615
				71.7327	0							-0.323582	0							272.53	0							0.312173	0							4.68545	0							20.4432	0
				72.1782	0							-0.319381	0							272.98	0							0.312187	0							4.6897	0							20.4617	0
				72.1782	0.000683761							-0.319381	0.0543835							272.98	0.000169062							0.312187	5.69801							4.6897	0.0178891							20.4617	0.0123615
				72.6238	0.000683761							-0.315179	0.0543835							273.431	0.000169062							0.3122	5.69801							4.69396	0.0178891							20.4802	0.0123615
				72.6238	0							-0.315179	0							273.431	0							0.3122	0							4.69396	0							20.4802	0
				73.0693	0							-0.310978	0							273.881	0							0.312214	0							4.69822	0							20.4986	0
				73.0693	0.000683761							-0.310978	0.0543835							273.881	0.000169062							0.312214	5.69801							4.69822	0.0178891							20.4986	0.0123615
				73.5149	0.000683761							-0.306776	0.0543835							274.332	0.000169062							0.312227	5.69801							4.70248	0.0178891							20.5171	0.0123615
				73.5149	0							-0.306776	0							274.332	0							0.312227	0							4.70248	0							20.5171	0
				73.9604	0							-0.302575	0							274.782	0							0.312241	0							4.70673	0							20.5356	0
				73.9604	0.000683761							-0.302575	0.0543835							274.782	0.000169062							0.312241	5.69801							4.70673	0.0178891							20.5356	0.0123615
				74.4059	0.000683761							-0.298374	0.0543835							275.233	0.000169062							0.312254	5.69801							4.71099	0.0178891							20.5541	0.0123615
				74.4059	0							-0.298374	0							275.233	0							0.312254	0							4.71099	0							20.5541	0
				74.8515	0							-0.294172	0							275.683	0							0.312268	0							4.71525	0							20.5726	0
				74.8515	0.000683761							-0.294172	0.0543835							275.683	0.000169062							0.312268	5.69801							4.71525	0.0178891							20.5726	0.0123615
				75.297	0.000683761							-0.289971	0.0543835							276.134	0.000169062							0.312281	5.69801							4.7195	0.0178891							20.5911	0.0123615
				75.297	0							-0.289971	0							276.134	0							0.312281	0							4.7195	0							20.5911	0
				75.7426	0							-0.28577	0							276.584	0							0.312295	0							4.72376	0							20.6095	0
				75.7426	0.000683761							-0.28577	0.0543835							276.584	0.000169062							0.312295	5.69801							4.72376	0.0178891							20.6095	0.0123615
				76.1881	0.000683761							-0.281568	0.0543835							277.035	0.000169062							0.312308	5.69801							4.72802	0.0178891							20.628	0.0123615
				76.1881	0							-0.281568	0							277.035	0							0.312308	0							4.72802	0							20.628	0
				76.6337	0							-0.277367	0							277.485	0							0.312322	0							4.73228	0							20.6465	0
				76.6337	0.000683761							-0.277367	0.0543835							277.485	0.000169062							0.312322	5.69801							4.73228	0.0178891							20.6465	0.0123615
				77.0792	0.000683761							-0.273166	0.0543835							277.936	0.000169062							0.312335	5.69801							4.73653	0.0178891							20.665	0.0123615
				77.0792	0							-0.273166	0							277.936	0							0.312335	0							4.73653	0							20.665	0
				77.5248	0							-0.268964	0							278.386	0							0.312349	0							4.74079	0							20.6835	0
				77.5248	0.000683761							-0.268964	0.0543835							278.386	0.000169062							0.312349	5.69801							4.74079	0.0178891							20.6835	0.0123615
				77.9703	0.000683761							-0.264763	0.0543835							278.837	0.000169062							0.312362	5.69801							4.74505	0.0178891							20.702	0.0123615
				77.9703	0							-0.264763	0							278.837	0							0.312362	0							4.74505	0							20.702	0
				78.4158	0							-0.260562	0							279.287	0							0.312376	0							4.74931	0							20.7204	0
				78.4158	0.000683761							-0.260562	0.0543835							279.287	0.000169062							0.312376	5.69801							4.74931	0.0178891							20.7204	0.0123615
				78.8614	0.000683761							-0.25636	0.0543835							279.738	0.000169062							0.312389	5.69801							4.75356	0.0178891							20.7389	0.0123615
				78.8614	0							-0.25636	0							279.738	0							0.312389	0							4.75356	0							20.7389	0
				79.3069	0							-0.252159	0							280.188	0							0.312403	0							4.75782	0							20.7574	0
				79.3069	0.000683761							-0.252159	0.0543835							280.188	0.000169062							0.312403	5.69801							4.75782	0.0178891							20.7574	0.0123615
				79.7525	0.000683761							-0.247957	0.0543835							280.639	0.000169062							0.312416	5.69801							4.76208	0.0178891							20.7759	0.0123615
				79.7525	0							-0.247957	0							280.639	0							0.312416	0							4.76208	0							20.7759	0
				80.198	0							-0.243756	0							281.089	0							0.31243	0							4.76634	0							20.7944	0
				80.198	0.000683761							-0.243756	0.0543835							281.089	0.000169062							0.31243	5.69801							4.76634	0.0178891							20.7944	0.0123615
				80.6436	0.000683761							-0.239555	0.0543835							281.54	0.000169062							0.312443	5.69801							4.77059	0.0178891							20.8129	0.0123615
				80.6436	0							-0.239555	0							281.54	0							0.312443	0							4.77059	0							20.8129	0
				81.0891	0							-0.235353	0							281.99	0							0.312457	0							4.77485	0							20.8313	0
				81.0891	0.000683761							-0.235353	0.0543835							281.99	0.000169062							0.312457	5.69801							4.77485	0.0178891							20.8313	0.0123615
				81.5347	0.000683761							-0.231152	0.0543835							282.441	0.000169062							0.31247	5.69801							4.77911	0.0178891							20.8498	0.0123615
				81.5347	0							-0.231152	0							282.441	0							0.31247	0							4.77911	0							20.8498	0
				81.9802	0							-0.226951	0							282.891	0							0.312484	0							4.78337	0							20.8683	0
				81.9802	0.000683761							-0.226951	0.0543835							282.891	0.000169062							0.312484	5.69801							4.78337	0.0178891							20.8683	0.0123615
				82.4257	0.000683761							-0.222749	0.0543835							283.342	0.000169062							0.312497	5.69801							4.78762	0.0178891							20.8868	0.0123615
				82.4257	0							-0.222749	0							283.342	0							0.312497	0							4.78762	0							20.8868	0
				82.8713	0							-0.218548	0							283.792	0							0.312511	0							4.79188	0							20.9053	0
				82.8713	0.000683761							-0.218548	0.0543835							283.792	0.000169062							0.312511	5.69801							4.79188	0.0178891							20.9053	0.0123615
				83.3168	0.000683761							-0.214347	0.0543835							284.243	0.000169062							0.312524	5.69801							4.79614	0.0178891							20.9238	0.0123615
				83.3168	0							-0.214347	0							284.243	0							0.312524	0							4.79614	0							20.9238	0
				83.7624	0							-0.210145	0							284.693	0							0.312538	0							4.8004	0							20.9422	0
				83.7624	0.000683761							-0.210145	0.0543835							284.693	0.000169062							0.312538	5.69801							4.8004	0.0178891							20.9422	0.0123615
				84.2079	0.000683761							-0.205944	0.0543835							285.144	0.000169062							0.312551	5.69801							4.80465	0.0178891							20.9607	0.0123615
				84.2079	0							-0.205944	0							285.144	0							0.312551	0							4.80465	0							20.9607	0
				84.6535	0							-0.201743	0							285.594	0							0.312565	0							4.80891	0							20.9792	0
				84.6535	0.000683761							-0.201743	0.0543835							285.594	0.000169062							0.312565	5.69801							4.80891	0.0178891							20.9792	0.0123615
				85.099	0.000683761							-0.197541	0.0543835							286.045	0.000169062							0.312578	5.69801							4.81317	0.0178891							20.9977	0.0123615
				85.099	0							-0.197541	0							286.045	0							0.312578	0							4.81317	0							20.9977	0
				85.5446	0							-0.19334	0							286.495	0							0.312592	0							4.81743	0							21.0162	0
				85.5446	0.000683761							-0.19334	0.0543835							286.495	0.000169062							0.312592	5.69801							4.81743	0.0178891							21.0162	0.0123615
				85.9901	0.000683761							-0.189139	0.0543835							286.946	0.000169062							0.312605	5.69801							4.82168	0.0178891							21.0347	0.0123615
				85.9901	0							-0.189139	0							286.946	0							0.312605	0							4.82168	0							21.0347	0
				86.4356	0							-0.184937	0							287.396	0							0.312619	0							4.82594	0							21.0531	0
				86.4356	0.000683761							-0.184937	0.0543835							287.396	0.000169062							0.312619	5.69801							4.82594	0.0178891							21.0531	0.0123615
				86.8812	0.000683761							-0.180736	0.0543835							287.847	0.000169062							0.312632	5.69801							4.8302	0.0178891							21.0716	0.0123615
				86.8812	0							-0.180736	0							287.847	0							0.312632	0							4.8302	0							21.0716	0
				87.3267	0							-0.176534	0							288.297	0							0.312646	0							4.83446	0							21.0901	0
				87.3267	0.000683761							-0.176534	0.0543835							288.297	0.000169062							0.312646	5.69801							4.83446	0.0178891							21.0901	0.0123615
				87.7723	0.000683761							-0.172333	0.0543835							288.748	0.000169062							0.312659	5.69801							4.83871	0.0178891							21.1086	0.0123615
				87.7723	0							-0.172333	0							288.748	0							0.312659	0							4.83871	0							21.1086	0
				88.2178	0							-0.168132	0							289.198	0							0.312673	0							4.84297	0							21.1271	0
				88.2178	0.000683761							-0.168132	0.0543835							289.198	0.000169062							0.312673	5.69801							4.84297	0.0178891							21.1271	0.0123615
				88.6634	0.000683761							-0.16393	0.0543835							289.649	0.000169062							0.312686	5.69801							4.84723	0.0178891							21.1456	0.0123615
				88.6634	0							-0.16393	0							289.649	0							0.312686	0							4.84723	0							21.1456	0
				89.1089	0							-0.159729	0							290.099	0							0.3127	0							4.85149	0							21.164	0
				89.1089	0.000683761							-0.159729	0.0543835							290.099	0.000169062							0.3127	11.396							4.85149	0.0178891							21.164	0.0123615
				89.5545	0.000683761							-0.155528	0.0543835							290.55	0.000169062							0.312713	11.396							4.85574	0.0178891							21.1825	0.0123615
				89.5545	0							-0.155528	0							290.55	0							0.312713	0							4.85574	0							21.1825	0
				90	0							-0.151326	0							291	0							0.312727	0							4.86	0							21.201	0
				90	0.00119658							-0.151326	0.0543835							291	0.000507185							0.312727	11.396							4.86	0.0178891							21.201	0.0453256
				90.4455	0.00119658							-0.147125	0.0543835							291.45	0.000507185							0.31274	11.396							4.86426	0.0178891							21.2197	0.0453256
				90.4455	0							-0.147125	0							291.45	0							0.31274	0							4.86426	0							21.2197	0
				90.8911	0							-0.142924	0							291.901	0							0.312753	0							4.86851	0							21.2384	0
				90.8911	0.00119658							-0.142924	0.0543835							291.901	0.000507185							0.312753	11.396							4.86851	0.0178891							21.2384	0.0453256
				91.3366	0.00119658							-0.138722	0.0543835							292.351	0.000507185							0.312767	11.396							4.87277	0.0178891							21.257	0.0453256
				91.3366	0							-0.138722	0							292.351	0							0.312767	0							4.87277	0							21.257	0
				91.7822	0							-0.134521	0							292.802	0							0.31278	0							4.87703	0							21.2757	0
				91.7822	0.00119658							-0.134521	0.0543835							292.802	0.000507185							0.31278	11.396							4.87703	0.0178891							21.2757	0.0453256
				92.2277	0.00119658							-0.13032	0.0543835							293.252	0.000507185							0.312794	11.396							4.88129	0.0178891							21.2944	0.0453256
				92.2277	0							-0.13032	0							293.252	0							0.312794	0							4.88129	0							21.2944	0
				92.6733	0							-0.126118	0							293.703	0							0.312807	0							4.88554	0							21.313	0
				92.6733	0.00119658							-0.126118	0.0543835							293.703	0.000507185							0.312807	11.396							4.88554	0.0178891							21.313	0.0453256
				93.1188	0.00119658							-0.121917	0.0543835							294.153	0.000507185							0.31282	11.396							4.8898	0.0178891							21.3317	0.0453256
				93.1188	0							-0.121917	0							294.153	0							0.31282	0							4.8898	0							21.3317	0
				93.5644	0							-0.117715	0							294.604	0							0.312834	0							4.89406	0							21.3504	0
				93.5644	0.00119658							-0.117715	0.0543835							294.604	0.000507185							0.312834	11.396							4.89406	0.0178891							21.3504	0.0453256
				94.0099	0.00119658							-0.113514	0.0543835							295.054	0.000507185							0.312847	11.396							4.89832	0.0178891							21.369	0.0453256
				94.0099	0							-0.113514	0							295.054	0							0.312847	0							4.89832	0							21.369	0
				94.4554	0							-0.109313	0							295.505	0							0.31286	0							4.90257	0							21.3877	0
				94.4554	0.00119658							-0.109313	0.0543835							295.505	0.000507185							0.31286	11.396							4.90257	0.0178891							21.3877	0.0453256
				94.901	0.00119658							-0.105111	0.0543835							295.955	0.000507185							0.312874	11.396							4.90683	0.0178891							21.4064	0.0453256
				94.901	0							-0.105111	0							295.955	0							0.312874	0							4.90683	0							21.4064	0
				95.3465	0							-0.10091	0							296.406	0							0.312887	0							4.91109	0							21.425	0
				95.3465	0.00119658							-0.10091	0.0543835							296.406	0.000507185							0.312887	11.396							4.91109	0.0178891							21.425	0.0453256
				95.7921	0.00119658							-0.0967087	0.0543835							296.856	0.000507185							0.3129	11.396							4.91535	0.0178891							21.4437	0.0453256
				95.7921	0							-0.0967087	0							296.856	0							0.3129	0							4.91535	0							21.4437	0
				96.2376	0							-0.0925073	0							297.307	0							0.312914	0							4.9196	0							21.4624	0
				96.2376	0.00119658							-0.0925073	0.0543835							297.307	0.000507185							0.312914	11.396							4.9196	0.0178891							21.4624	0.0453256
				96.6832	0.00119658							-0.088306	0.0543835							297.757	0.000507185							0.312927	11.396							4.92386	0.0178891							21.481	0.0453256
				96.6832	0							-0.088306	0							297.757	0							0.312927	0							4.92386	0							21.481	0
				97.1287	0							-0.0841046	0							298.208	0							0.312941	0							4.92812	0							21.4997	0
				97.1287	0.00119658							-0.0841046	0.0543835							298.208	0.000507185							0.312941	11.396							4.92812	0.0178891							21.4997	0.0453256
				97.5743	0.00119658							-0.0799033	0.0543835							298.658	0.000507185							0.312954	11.396							4.93238	0.0178891							21.5184	0.0453256
				97.5743	0							-0.0799033	0							298.658	0							0.312954	0							4.93238	0							21.5184	0
				98.0198	0							-0.0757019	0							299.109	0							0.312967	0							4.93663	0							21.537	0
				98.0198	0.00119658							-0.0757019	0.0543835							299.109	0.000507185							0.312967	11.396							4.93663	0.0178891							21.537	0.0453256
				98.4653	0.00119658							-0.0715006	0.0543835							299.559	0.000507185							0.312981	11.396							4.94089	0.0178891							21.5557	0.0453256
				98.4653	0							-0.0715006	0							299.559	0							0.312981	0							4.94089	0							21.5557	0
				98.9109	0							-0.0672992	0							300.01	0							0.312994	0							4.94515	0							21.5744	0
				98.9109	0.00119658							-0.0672992	0.0543835							300.01	0.000507185							0.312994	11.396							4.94515	0.0178891							21.5744	0.0453256
				99.3564	0.00119658							-0.0630979	0.0543835							300.46	0.000507185							0.313007	11.396							4.94941	0.0178891							21.593	0.0453256
				99.3564	0							-0.0630979	0							300.46	0							0.313007	0							4.94941	0							21.593	0
				99.802	0							-0.0588965	0							300.911	0							0.313021	0							4.95366	0							21.6117	0
				99.802	0.00119658							-0.0588965	0.0543835							300.911	0.000507185							0.313021	11.396							4.95366	0.0178891							21.6117	0.0453256
				100.248	0.00119658							-0.0546951	0.0543835							301.361	0.000507185							0.313034	11.396							4.95792	0.0178891							21.6304	0.0453256
				100.248	0							-0.0546951	0							301.361	0							0.313034	0							4.95792	0							21.6304	0
				100.693	0							-0.0504938	0							301.812	0							0.313048	0							4.96218	0							21.6491	0
				100.693	0.00119658							-0.0504938	0.0543835							301.812	0.000507185							0.313048	11.396							4.96218	0.0178891							21.6491	0.0453256
				101.139	0.00119658							-0.0462924	0.0543835							302.262	0.000507185							0.313061	11.396							4.96644	0.0178891							21.6677	0.0453256
				101.139	0							-0.0462924	0							302.262	0							0.313061	0							4.96644	0							21.6677	0
				101.584	0							-0.0420911	0							302.713	0							0.313074	0							4.97069	0							21.6864	0
				101.584	0.00119658							-0.0420911	0.0543835							302.713	0.000507185							0.313074	11.396							4.97069	0.0178891							21.6864	0.0453256
				102.03	0.00119658							-0.0378897	0.0543835							303.163	0.000507185							0.313088	11.396							4.97495	0.0178891							21.7051	0.0453256
				102.03	0							-0.0378897	0							303.163	0							0.313088	0							4.97495	0							21.7051	0
				102.475	0							-0.0336884	0							303.614	0							0.313101	0							4.97921	0							21.7237	0
				102.475	0.00119658							-0.0336884	0.0543835							303.614	0.000507185							0.313101	11.396							4.97921	0.0178891							21.7237	0.0453256
				102.921	0.00119658							-0.029487	0.0543835							304.064	0.000507185							0.313114	11.396							4.98347	0.0178891							21.7424	0.0453256
				102.921	0							-0.029487	0							304.064	0							0.313114	0							4.98347	0							21.7424	0
				103.366	0							-0.0252857	0							304.515	0							0.313128	0							4.98772	0							21.7611	0
				103.366	0.00119658							-0.0252857	0.0543835							304.515	0.000507185							0.313128	11.396							4.98772	0.0178891							21.7611	0.0453256
				103.812	0.00119658							-0.0210843	0.0543835							304.965	0.000507185							0.313141	11.396							4.99198	0.0178891							21.7797	0.0453256
				103.812	0							-0.0210843	0							304.965	0							0.313141	0							4.99198	0							21.7797	0
				104.257	0							-0.016883	0							305.416	0							0.313154	0							4.99624	0							21.7984	0
				104.257	0.00119658							-0.016883	0.0543835							305.416	0.000507185							0.313154	11.396							4.99624	0.0178891							21.7984	0.0453256
				104.703	0.00119658							-0.0126816	0.0543835							305.866	0.000507185							0.313168	11.396							5.0005	0.0178891							21.8171	0.0453256
				104.703	0							-0.0126816	0							305.866	0							0.313168	0							5.0005	0							21.8171	0
				105.149	0							-0.00848024	0							306.317	0							0.313181	0							5.00475	0							21.8357	0
				105.149	0.00119658							-0.00848024	0.0543835							306.317	0.000507185							0.313181	11.396							5.00475	0.0178891							21.8357	0.0453256
				105.594	0.00119658							-0.00427889	0.0543835							306.767	0.000507185							0.313195	11.396							5.00901	0.0178891							21.8544	0.0453256
				105.594	0							-0.00427889	0							306.767	0							0.313195	0							5.00901	0							21.8544	0
				106.04	0							-7.75309e-05	0							307.218	0							0.313208	0							5.01327	0							21.8731	0
				106.04	0.00119658							-7.75309e-05	0.0543835							307.218	0.000507185							0.313208	11.396							5.01327	0.0178891							21.8731	0.0453256
				106.485	0.00119658							0.00412382	0.0543835							307.668	0.000507185							0.313221	11.396							5.01752	0.0178891							21.8917	0.0453256
				106.485	0							0.00412382	0							307.668	0							0.313221	0							5.01752	0							21.8917	0
				106.931	0							0.00832518	0							308.119	0							0.313235	0							5.02178	0							21.9104	0
				106.931	0.00119658							0.00832518	0.0543835							308.119	0.000507185							0.313235	11.396							5.02178	0.0178891							21.9104	0.0453256
				107.376	0.00119658							0.0125265	0.0543835							308.569	0.000507185							0.313248	11.396							5.02604	0.0178891							21.9291	0.0453256
				107.376	0							0.0125265	0							308.569	0							0.313248	0							5.02604	0							21.9291	0
				107.822	0							0.0167279	0							309.02	0							0.313261	0							5.0303	0							21.9477	0
				107.822	0.00119658							0.0167279	0.0543835							309.02	0.000507185							0.313261	11.396							5.0303	0.0178891							21.9477	0.0453256
				108.267	0.00119658							0.0209292	0.0543835							309.47	0.000507185							0.313275	11.396							5.03455	0.0178891							21.9664	0.0453256
				108.267	0							0.0209292	0							309.47	0							0.313275	0							5.03455	0							21.9664	0
				108.713	0							0.0251306	0							309.921	0							0.313288	0							5.03881	0							21.9851	0
				108.713	0.00119658							0.0251306	0.0543835							309.921	0.000507185							0.313288	11.396							5.03881	0.0178891							21.9851	0.0453256
				109.158	0.00119658							0.029332	0.0543835							310.371	0.000507185							0.313301	11.396							5.04307	0.0178891							22.0038	0.0453256
				109.158	0							0.029332	0							310.371	0							0.313301	0							5.04307	0							22.0038	0
				109.604	0							0.0335333	0							310.822	0							0.313315	0							5.04733	0							22.0224	0
				109.604	0.00119658							0.0335333	0.0543835							310.822	0.000507185							0.313315	11.396							5.04733	0.0178891							22.0224	0.0453256
				110.05	0.00119658							0.0377347	0.0543835							311.272	0.000507185							0.313328	11.396							5.05158	0.0178891							22.0411	0.0453256
				110.05	0							0.0377347	0							311.272	0							0.313328	0							5.05158	0							22.0411	0
				110.495	0							0.041936	0							311.723	0							0.313342	0							5.05584	0							22.0598	0
				110.495	0.00119658							0.041936	0.0543835							311.723	0.000507185							0.313342	11.396							5.05584	0.0178891							22.0598	0.0453256
				110.941	0.00119658							0.0461374	0.0543835							312.173	0.000507185							0.313355	11.396							5.0601	0.0178891							22.0784	0.0453256
				110.941	0							0.0461374	0							312.173	0							0.313355	0							5.0601	0							22.0784	0
				111.386	0							0.0503387	0							312.624	0							0.313368	0							5.06436	0							22.0971	0
				111.386	0.00119658							0.0503387	0.0543835							312.624	0.000507185							0.313368	11.396							5.06436	0.0178891							22.0971	0.0453256
				111.832	0.00119658							0.0545401	0.0543835							313.074	0.000507185							0.313382	11.396							5.06861	0.0178891							22.1158	0.0453256
				111.832	0							0.0545401	0							313.074	0							0.313382	0							5.06861	0							22.1158	0
				112.277	0							0.0587414	0							313.525	0							0.313395	0							5.07287	0							22.1344	0
				112.277	0.00119658							0.0587414	0.0543835							313.525	0.000507185							0.313395	11.396							5.07287	0.0178891							22.1344	0.0453256
				112.723	0.00119658							0.0629428	0.0543835							313.975	0.000507185							0.313408	11.396							5.07713	0.0178891							22.1531	0.0453256
				112.723	0							0.0629428	0							313.975	0							0.313408	0							5.07713	0							22.1531	0
				113.168	0							0.0671441	0							314.426	0							0.313422	0							5.08139	0							22.1718	0
				113.168	0.00119658							0.0671441	0.0543835							314.426	0.000507185							0.313422	11.396							5.08139	0.0178891							22.1718	0.0453256
				113.614	0.00119658							0.0713455	0.0543835							314.876	0.000507185							0.313435	11.396							5.08564	0.0178891							22.1904	0.0453256
				113.614	0							0.0713455	0							314.876	0							0.313435	0							5.08564	0							22.1904	0
				114.059	0							0.0755469	0							315.327	0							0.313449	0							5.0899	0							22.2091	0
				114.059	0.00119658							0.0755469	0.0543835							315.327	0.000507185							0.313449	11.396							5.0899	0.0178891							22.2091	0.0453256
				114.505	0.00119658							0.0797482	0.0543835							315.777	0.000507185							0.313462	11.396							5.09416	0.0178891							22.2278	0.0453256
				114.505	0							0.0797482	0							315.777	0							0.313462	0							5.09416	0							22.2278	0
				114.95	0							0.0839496	0							316.228	0							0.313475	0							5.09842	0							22.2464	0
				114.95	0.00119658							0.0839496	0.0543835							316.228	0.000507185							0.313475	11.396							5.09842	0.0178891							22.2464	0.0453256
				115.396	0.00119658							0.0881509	0.0543835							316.678	0.000507185							0.313489	11.396							5.10267	0.0178891							22.2651	0.0453256
				115.396	0							0.0881509	0							316.678	0							0.313489	0							5.10267	0							22.2651	0
				115.842	0							0.0923523	0							317.129	0							0.313502	0							5.10693	0							22.2838	0
				115.842	0.00119658							0.0923523	0.0543835							317.129	0.000507185							0.313502	11.396							5.10693	0.0178891							22.2838	0.0453256
				116.287	0.00119658							0.0965536	0.0543835							317.579	0.000507185							0.313515	11.396							5.11119	0.0178891							22.3024	0.0453256
				116.287	0							0.0965536	0							317.579	0							0.313515	0							5.11119	0							22.3024	0
				116.733	0							0.100755	0							318.03	0							0.313529	0							5.11545	0							22.3211	0
				116.733	0.00119658							0.100755	0.0543835							318.03	0.000507185							0.313529	11.396							5.11545	0.0178891							22.3211	0.0453256
				117.178	0.00119658							0.104956	0.0543835							318.48	0.000507185							0.313542	11.396							5.1197	0.0178891							22.3398	0.0453256
				117.178	0							0.104956	0							318.48	0							0.313542	0							5.1197	0							22.3398	0
				117.624	0							0.109158	0							318.931	0							0.313555	0							5.12396	0							22.3585	0
				117.624	0.00119658							0.109158	0.0543835							318.931	0.000507185							0.313555	11.396							5.12396	0.0178891							22.3585	0.0453256
				118.069	0.00119658							0.113359	0.0543835							319.381	0.000507185							0.313569	11.396							5.12822	0.0178891							22.3771	0.0453256
				118.069	0							0.113359	0							319.381	0							0.313569	0							5.12822	0							22.3771	0
				118.515	0							0.11756	0							319.832	0							0.313582	0							5.13248	0							22.3958	0
				118.515	0.00119658							0.11756	0.0543835							319.832	0.000507185							0.313582	11.396							5.13248	0.0178891							22.3958	0.0453256
				118.96	0.00119658							0.121762	0.0543835							320.282	0.000507185							0.313596	11.396							5.13673	0.0178891							22.4145	0.0453256
				118.96	0							0.121762	0							320.282	0							0.313596	0							5.13673	0							22.4145	0
				119.406	0							0.125963	0							320.733	0							0.313609	0							5.14099	0							22.4331	0
				119.406	0.00119658							0.125963	0.0543835							320.733	0.000507185							0.313609	11.396							5.14099	0.0178891							22.4331	0.0453256
				119.851	0.00119658							0.130164	0.0543835							321.183	0.000507185							0.313622	11.396							5.14525	0.0178891							22.4518	0.0453256
				119.851	0							0.130164	0							321.183	0							0.313622	0							5.14525	0							22.4518	0
				120.297	0							0.134366	0							321.634	0							0.313636	0							5.1495	0							22.4705	0
				120.297	0.00119658							0.134366	0.0543835							321.634	0.000507185							0.313636	11.396							5.1495	0.0178891							22.4705	0.0453256
				120.743	0.00119658							0.138567	0.0543835							322.084	0.000507185							0.313649	11.396							5.15376	0.0178891							22.4891	0.0453256
				120.743	0							0.138567	0							322.084	0							0.313649	0							5.15376	0							22.4891	0
				121.188	0							0.142769	0							322.535	0							0.313662	0							5.15802	0							22.5078	0
				121.188	0.00119658							0.142769	0.0543835							322.535	0.000507185							0.313662	11.396							5.15802	0.0178891							22.5078	0.0453256
				121.634	0.00119658							0.14697	0.0543835							322.985	0.000507185							0.313676	11.396							5.16228	0.0178891							22.5265	0.0453256
				121.634	0							0.14697	0							322.985	0							0.313676	0							5.16228	0							22.5265	0
				122.079	0							0.151171	0							323.436	0							0.313689	0							5.16653	0							22.5451	0
				122.079	0.00119658							0.151171	0.0543835							323.436	0.000507185							0.313689	11.396							5.16653	0.0178891							22.5451	0.0453256
				122.525	0.00119658							0.155373	0.0543835							323.886	0.000507185							0.313702	11.396							5.17079	0.0178891							22.5638	0.0453256
				122.525	0							0.155373	0							323.886	0							0.313702	0							5.17079	0							22.5638	0
				122.97	0							0.159574	0							324.337	0							0.313716	0							5.17505	0							22.5825	0
				122.97	0.00119658							0.159574	0.0543835							324.337	0.000507185							0.313716	11.396							5.17505	0.0178891							22.5825	0.0453256
				123.416	0.00119658							0.163775	0.0543835							324.787	0.000507185							0.313729	11.396							5.17931	0.0178891							22.6011	0.0453256
				123.416	0							0.163775	0							324.787	0							0.313729	0							5.17931	0							22.6011	0
				123.861	0							0.167977	0							325.238	0							0.313743	0							5.18356	0							22.6198	0
				123.861	0.00119658							0.167977	0.0543835							325.238	0.000507185							0.313743	11.396							5.18356	0.0178891							22.6198	0.0453256
				124.307	0.00119658							0.172178	0.0543835							325.688	0.000507185							0.313756	11.396							5.18782	0.0178891							22.6385	0.0453256
				124.307	0							0.172178	0							325.688	0							0.313756	0							5.18782	0							22.6385	0
				124.752	0							0.176379	0							326.139	0							0.313769	0							5.19208	0							22.6571	0
				124.752	0.00119658							0.176379	0.0543835							326.139	0.000507185							0.313769	11.396							5.19208	0.0178891							22.6571	0.0453256
				125.198	0.00119658							0.180581	0.0543835							326.589	0.000507185							0.313783	11.396							5.19634	0.0178891							22.6758	0.0453256
				125.198	0							0.180581	0							326.589	0							0.313783	0							5.19634	0							22.6758	0
				125.644	0							0.184782	0							327.04	0							0.313796	0							5.20059	0							22.6945	0
				125.644	0.00119658							0.184782	0.0543835							327.04	0.000507185							0.313796	11.396							5.20059	0.0178891							22.6945	0.0453256
				126.089	0.00119658							0.188983	0.0543835							327.49	0.000507185							0.313809	11.396							5.20485	0.0178891							22.7132	0.0453256
				126.089	0							0.188983	0							327.49	0							0.313809	0							5.20485	0							22.7132	0
				126.535	0							0.193185	0							327.941	0							0.313823	0							5.20911	0							22.7318	0
				126.535	0.00119658							0.193185	0.0543835							327.941	0.000507185							0.313823	11.396							5.20911	0.0178891							22.7318	0.0453256
				126.98	0.00119658							0.197386	0.0543835							328.391	0.000507185							0.313836	11.396							5.21337	0.0178891							22.7505	0.0453256
				126.98	0							0.197386	0							328.391	0							0.313836	0							5.21337	0							22.7505	0
				127.426	0							0.201588	0							328.842	0							0.31385	0							5.21762	0							22.7692	0
				127.426	0.00119658							0.201588	0.0543835							328.842	0.000507185							0.31385	11.396							5.21762	0.0178891							22.7692	0.0453256
				127.871	0.00119658							0.205789	0.0543835							329.292	0.000507185							0.313863	11.396							5.22188	0.0178891							22.7878	0.0453256
				127.871	0							0.205789	0							329.292	0							0.313863	0							5.22188	0							22.7878	0
				128.317	0							0.20999	0							329.743	0							0.313876	0							5.22614	0							22.8065	0
				128.317	0.00119658							0.20999	0.0543835							329.743	0.000507185							0.313876	11.396							5.22614	0.0178891							22.8065	0.0453256
				128.762	0.00119658							0.214192	0.0543835							330.193	0.000507185							0.31389	11.396							5.2304	0.0178891							22.8252	0.0453256
				128.762	0							0.214192	0							330.193	0							0.31389	0							5.2304	0							22.8252	0
				129.208	0							0.218393	0							330.644	0							0.313903	0							5.23465	0							22.8438	0
				129.208	0.00119658							0.218393	0.0543835							330.644	0.000507185							0.313903	11.396							5.23465	0.0178891							22.8438	0.0453256
				129.653	0.00119658							0.222594	0.0543835							331.094	0.000507185							0.313916	11.396							5.23891	0.0178891							22.8625	0.0453256
				129.653	0							0.222594	0							331.094	0							0.313916	0							5.23891	0							22.8625	0
				130.099	0							0.226796	0							331.545	0							0.31393	0							5.24317	0							22.8812	0
				130.099	0.00119658							0.226796	0.0543835							331.545	0.000507185							0.31393	11.396							5.24317	0.0178891							22.8812	0.0453256
				130.545	0.00119658							0.230997	0.0543835							331.995	0.000507185							0.313943	11.396							5.24743	0.0178891							22.8998	0.0453256
				130.545	0							0.230997	0							331.995	0							0.313943	0							5.24743	0							22.8998	0
				130.99	0							0.235198	0							332.446	0							0.313956	0							5.25168	0							22.9185	0
				130.99	0.00119658							0.235198	0.0543835							332.446	0.000507185							0.313956	11.396							5.25168	0.0178891							22.9185	0.0453256
				131.436	0.00119658							0.2394	0.0543835							332.896	0.000507185							0.31397	11.396							5.25594	0.0178891							22.9372	0.0453256
				131.436	0							0.2394	0							332.896	0							0.31397	0							5.25594	0							22.9372	0
				131.881	0							0.243601	0							333.347	0							0.313983	0							5.2602	0							22.9558	0
				131.881	0.00119658							0.243601	0.0543835							333.347	0.000507185							0.313983	11.396							5.2602	0.0178891							22.9558	0.0453256
				132.327	0.00119658							0.247802	0.0543835							333.797	0.000507185							0.313997	11.396							5.26446	0.0178891							22.9745	0.0453256
				132.327	0							0.247802	0							333.797	0							0.313997	0							5.26446	0							22.9745	0
				132.772	0							0.252004	0							334.248	0							0.31401	0							5.26871	0							22.9932	0
				132.772	0.00119658							0.252004	0.0543835							334.248	0.000507185							0.31401	11.396							5.26871	0.0178891							22.9932	0.0453256
				133.218	0.00119658							0.256205	0.0543835							334.698	0.000507185							0.314023	11.396							5.27297	0.0178891							23.0118	0.0453256
				133.218	0							0.256205	0							334.698	0							0.314023	0							5.27297	0							23.0118	0
				133.663	0							0.260406	0							335.149	0							0.314037	0							5.27723	0							23.0305	0
				133.663	0.00119658							0.260406	0.0543835							335.149	0.000507185							0.314037	11.396							5.27723	0.0178891							23.0305	0.0453256
				134.109	0.00119658							0.264608	0.0543835							335.599	0.000507185							0.31405	11.396							5.28149	0.0178891							23.0492	0.0453256
				134.109	0							0.264608	0							335.599	0							0.31405	0							5.28149	0							23.0492	0
				134.554	0							0.268809	0							336.05	0							0.314063	0							5.28574	0							23.0678	0
				134.554	0.00119658							0.268809	0.0543835							336.05	0.000507185							0.314063	11.396							5.28574	0.0178891							23.0678	0.0453256
				135	0.00119658							0.273011	0.0543835							336.5	0.000507185							0.314077	11.396							5.29	0.0178891							23.0865	0.0453256
				135	0							0.273011	0							336.5	0							0.314077	0							5.29	0							23.0865	0
				135.446	0							0.277212	0							336.95	0							0.31409	0							5.29426	0							23.1052	0
				135.446	0.00119658							0.277212	0.0543835							336.95	0.000507185							0.31409	11.396							5.29426	0.0178891							23.1052	0.0453256
				135.891	0.00119658							0.281413	0.0543835							337.401	0.000507185							0.314103	11.396							5.29851	0.0178891							23.1239	0.0453256
				135.891	0							0.281413	0							337.401	0							0.314103	0							5.29851	0							23.1239	0
				136.337	0							0.285615	0							337.851	0							0.314117	0							5.30277	0							23.1425	0
				136.337	0.00119658							0.285615	0.0543835							337.851	0.000507185							0.314117	11.396							5.30277	0.0178891							23.1425	0.0453256
				136.782	0.00119658							0.289816	0.0543835							338.302	0.000507185							0.31413	11.396							5.30703	0.0178891							23.1612	0.0453256
				136.782	0							0.289816	0							338.302	0							0.31413	0							5.30703	0							23.1612	0
				137.228	0							0.294017	0							338.752	0							0.314144	0							5.31129	0							23.1799	0
				137.228	0.00119658							0.294017	0.0543835							338.752	0.000507185							0.314144	11.396							5.31129	0.0178891							23.1799	0.0453256
				137.673	0.00119658							0.298219	0.0543835							339.203	0.000507185							0.314157	11.396							5.31554	0.0178891							23.1985	0.0453256
				137.673	0							0.298219	0							339.203	0							0.314157	0							5.31554	0							23.1985	0
				138.119	0							0.30242	0							339.653	0							0.31417	0							5.3198	0							23.2172	0
				138.119	0.00119658							0.30242	0.0543835							339.653	0.000507185							0.31417	11.396							5.3198	0.0178891							23.2172	0.0453256
				138.564	0.00119658							0.306621	0.0543835							340.104	0.000507185							0.314184	11.396							5.32406	0.0178891							23.2359	0.0453256
				138.564	0							0.306621	0							340.104	0							0.314184	0							5.32406	0							23.2359	0
				139.01	0							0.310823	0							340.554	0							0.314197	0							5.32832	0							23.2545	0
				139.01	0.00119658							0.310823	0.0543835							340.554	0.000507185							0.314197	11.396							5.32832	0.0178891							23.2545	0.0453256
				139.455	0.00119658							0.315024	0.0543835							341.005	0.000507185							0.31421	11.396							5.33257	0.0178891							23.2732	0.0453256
				139.455	0							0.315024	0							341.005	0							0.31421	0							5.33257	0							23.2732	0
				139.901	0							0.319225	0							341.455	0							0.314224	0							5.33683	0							23.2919	0
				139.901	0.00119658							0.319225	0.0543835							341.455	0.000507185							0.314224	11.396							5.33683	0.0178891							23.2919	0.0453256
				140.347	0.00119658							0.323427	0.0543835							341.906	0.000507185							0.314237	11.396							5.34109	0.0178891							23.3105	0.0453256
				140.347	0							0.323427	0							341.906	0							0.314237	0							5.34109	0							23.3105	0
				140.792	0							0.327628	0							342.356	0							0.31425	0							5.34535	0							23.3292	0
				140.792	0.00119658							0.327628	0.0543835							342.356	0.000507185							0.31425	11.396							5.34535	0.0178891							23.3292	0.0453256
				141.238	0.00119658							0.33183	0.0543835							342.807	0.000507185							0.314264	11.396							5.3496	0.0178891							23.3479	0.0453256
				141.238	0							0.33183	0							342.807	0							0.314264	0							5.3496	0							23.3479	0
				141.683	0							0.336031	0							343.257	0							0.314277	0							5.35386	0							23.3665	0
				141.683	0.00119658							0.336031	0.0543835							343.257	0.000507185							0.314277	11.396							5.35386	0.0178891							23.3665	0.0453256
				142.129	0.00119658							0.340232	0.0543835							343.708	0.000507185							0.314291	11.396							5.35812	0.0178891							23.3852	0.0453256
				142.129	0							0.340232	0							343.708	0							0.314291	0							5.35812	0							23.3852	0
				142.574	0							0.344434	0							344.158	0							0.314304	0							5.36238	0							23.4039	0
				142.574	0.00119658							0.344434	0.0543835							344.158	0.000507185							0.314304	11.396							5.36238	0.0178891							23.4039	0.0453256
				143.02	0.00119658							0.348635	0.0543835							344.609	0.000507185							0.314317	11.396							5.36663	0.0178891							23.4225	0.0453256
				143.02	0							0.348635	0							344.609	0							0.314317	0							5.36663	0							23.4225	0
				143.465	0							0.352836	0							345.059	0							0.314331	0							5.37089	0							23.4412	0
				143.465	0.00119658							0.352836	0.0543835							345.059	0.000507185							0.314331	11.396							5.37089	0.0178891							23.4412	0.0453256
				143.911	0.00119658							0.357038	0.0543835							345.51	0.000507185							0.314344	11.396							5.37515	0.0178891							23.4599	0.0453256
				143.911	0							0.357038	0							345.51	0							0.314344	0							5.37515	0							23.4599	0
				144.356	0							0.361239	0							345.96	0							0.314357	0							5.37941	0							23.4786	0
				144.356	0.00119658							0.361239	0.0543835							345.96	0.000507185							0.314357	11.396							5.37941	0.0178891							23.4786	0.0453256
				144.802	0.00119658							0.36544	0.0543835							346.411	0.000507185							0.314371	11.396							5.38366	0.0178891							23.4972	0.0453256
				144.802	0							0.36544	0							346.411	0							0.314371	0							5.38366	0							23.4972	0
				145.248	0							0.369642	0							346.861	0							0.314384	0							5.38792	0							23.5159	0
				145.248	0.00119658							0.369642	0.0543835							346.861	0.000507185							0.314384	11.396							5.38792	0.0178891							23.5159	0.0453256
				145.693	0.00119658							0.373843	0.0543835							347.312	0.000507185							0.314398	11.396							5.39218	0.0178891							23.5346	0.0453256
				145.693	0							0.373843	0							347.312	0							0.314398	0							5.39218	0							23.5346	0
				146.139	0							0.378044	0							347.762	0							0.314411	0							5.39644	0							23.5532	0
				146.139	0.00119658							0.378044	0.0543835							347.762	0.000507185							0.314411	11.396							5.39644	0.0178891							23.5532	0.0453256
				146.584	0.00119658							0.382246	0.0543835							348.213	0.000507185							0.314424	11.396							5.40069	0.0178891							23.5719	0.0453256
				146.584	0							0.382246	0							348.213	0							0.314424	0							5.40069	0							23.5719	0
				147.03	0							0.386447	0							348.663	0							0.314438	0							5.40495	0							23.5906	0
				147.03	0.00119658							0.386447	0.0543835							348.663	0.000507185							0.314438	11.396							5.40495	0.0178891							23.5906	0.0453256
				147.475	0.00119658							0.390648	0.0543835							349.114	0.000507185							0.314451	11.396							5.40921	0.0178891							23.6092	0.0453256
				147.475	0							0.390648	0							349.114	0							0.314451	0							5.40921	0							23.6092	0
				147.921	0							0.39485	0							349.564	0							0.314464	0							5.41347	0							23.6279	0
				147.921	0.00119658							0.39485	0.0543835							349.564	0.000507185							0.314464	11.396							5.41347	0.0178891							23.6279	0.0453256
				148.366	0.00119658							0.399051	0.0543835							350.015	0.000507185							0.314478	11.396							5.41772	0.0178891							23.6466	0.0453256
				148.366	0							0.399051	0							350.015	0							0.314478	0							5.41772	0							23.6466	0
				148.812	0							0.403253	0							350.465	0							0.314491	0							5.42198	0							23.6652	0
				148.812	0.00119658							0.403253	0.0543835							350.465	0.000507185							0.314491	11.396							5.42198	0.0178891							23.6652	0.0453256
				149.257	0.00119658							0.407454	0.0543835							350.916	0.000507185							0.314504	11.396							5.42624	0.0178891							23.6839	0.0453256
				149.257	0							0.407454	0							350.916	0							0.314504	0							5.42624	0							23.6839	0
				149.703	0							0.411655	0							351.366	0							0.314518	0							5.4305	0							23.7026	0
				149.703	0.00119658							0.411655	0.0543835							351.366	0.000507185							0.314518	11.396							5.4305	0.0178891							23.7026	0.0453256
				150.149	0.00119658							0.415857	0.0543835							351.817	0.000507185							0.314531	11.396							5.43475	0.0178891							23.7212	0.0453256
				150.149	0							0.415857	0							351.817	0							0.314531	0							5.43475	0							23.7212	0
				150.594	0							0.420058	0							352.267	0							0.314545	0							5.43901	0							23.7399	0
				150.594	0.00119658							0.420058	0.0543835							352.267	0.000507185							0.314545	11.396							5.43901	0.0178891							23.7399	0.0453256
				151.04	0.00119658							0.424259	0.0543835							352.718	0.000507185							0.314558	11.396							5.44327	0.0178891							23.7586	0.0453256
				151.04	0							0.424259	0							352.718	0							0.314558	0							5.44327	0							23.7586	0
				151.485	0							0.428461	0							353.168	0							0.314571	0							5.44752	0							23.7772	0
				151.485	0.00119658							0.428461	0.0543835							353.168	0.000507185							0.314571	11.396							5.44752	0.0178891							23.7772	0.0453256
				151.931	0.00119658							0.432662	0.0543835							353.619	0.000507185							0.314585	11.396							5.45178	0.0178891							23.7959	0.0453256
				151.931	0							0.432662	0							353.619	0							0.314585	0							5.45178	0							23.7959	0
				152.376	0							0.436863	0							354.069	0							0.314598	0							5.45604	0							23.8146	0
				152.376	0.00119658							0.436863	0.0543835							354.069	0.000507185							0.314598	11.396							5.45604	0.0178891							23.8146	0.0453256
				152.822	0.00119658							0.441065	0.0543835							354.52	0.000507185							0.314611	11.396							5.4603	0.0178891							23.8333	0.0453256
				152.822	0							0.441065	0							354.52	0							0.314611	0							5.4603	0							23.8333	0
				153.267	0							0.445266	0							354.97	0							0.314625	0							5.46455	0							23.8519	0
				153.267	0.00119658							0.445266	0.0543835							354.97	0.000507185							0.314625	11.396							5.46455	0.0178891							23.8519	0.0453256
				153.713	0.00119658							0.449467	0.0543835							355.421	0.000507185							0.314638	11.396							5.46881	0.0178891							23.8706	0.0453256
				153.713	0							0.449467	0							355.421	0							0.314638	0							5.46881	0							23.8706	0
				154.158	0							0.453669	0							355.871	0							0.314651	0							5.47307	0							23.8893	0
				154.158	0.00119658							0.453669	0.0543835							355.871	0.000507185							0.314651	11.396							5.47307	0.0178891							23.8893	0.0453256
				154.604	0.00119658							0.45787	0.0543835							356.322	0.000507185							0.314665	11.396							5.47733	0.0178891							23.9079	0.0453256
				154.604	0							0.45787	0							356.322	0							0.314665	0							5.47733	0							23.9079	0
				155.05	0							0.462072	0							356.772	0							0.314678	0							5.48158	0							23.9266	0
				155.05	0.00119658							0.462072	0.0543835							356.772	0.000507185							0.314678	11.396							5.48158	0.0178891							23.9266	0.0453256
				155.495	0.00119658							0.466273	0.0543835							357.223	0.000507185							0.314692	11.396							5.48584	0.0178891							23.9453	0.0453256
				155.495	0							0.466273	0							357.223	0							0.314692	0							5.48584	0							23.9453	0
				155.941	0							0.470474	0							357.673	0							0.314705	0							5.4901	0							23.9639	0
				155.941	0.00119658							0.470474	0.0543835							357.673	0.000507185							0.314705	11.396							5.4901	0.0178891							23.9639	0.0453256
				156.386	0.00119658							0.474676	0.0543835							358.124	0.000507185							0.314718	11.396							5.49436	0.0178891							23.9826	0.0453256
				156.386	0							0.474676	0							358.124	0							0.314718	0							5.49436	0							23.9826	0
				156.832	0							0.478877	0							358.574	0							0.314732	0							5.49861	0							24.0013	0
				156.832	0.00119658							0.478877	0.0543835							358.574	0.000507185							0.314732	11.396							5.49861	0.0178891							24.0013	0.0453256
				157.277	0.00119658							0.483078	0.0543835							359.025	0.000507185							0.314745	11.396							5.50287	0.0178891							24.0199	0.0453256
				157.277	0							0.483078	0							359.025	0							0.314745	0							5.50287	0							24.0199	0
				157.723	0							0.48728	0							359.475	0							0.314758	0							5.50713	0							24.0386	0
				157.723	0.00119658							0.48728	0.0543835							359.475	0.000507185							0.314758	11.396							5.50713	0.0178891							24.0386	0.0453256
				158.168	0.00119658							0.491481	0.0543835							359.926	0.000507185							0.314772	11.396							5.51139	0.0178891							24.0573	0.0453256
				158.168	0							0.491481	0							359.926	0							0.314772	0							5.51139	0							24.0573	0
				158.614	0							0.495682	0							360.376	0							0.314785	0							5.51564	0							24.0759	0
				158.614	0.00119658							0.495682	0.0543835							360.376	0.000507185							0.314785	11.396							5.51564	0.0178891							24.0759	0.0453256
				159.059	0.00119658							0.499884	0.0543835							360.827	0.000507185							0.314799	11.396							5.5199	0.0178891							24.0946	0.0453256
				159.059	0							0.499884	0							360.827	0							0.314799	0							5.5199	0							24.0946	0
				159.505	0							0.504085	0							361.277	0							0.314812	0							5.52416	0							24.1133	0
				159.505	0.00119658							0.504085	0.0543835							361.277	0.000507185							0.314812	11.396							5.52416	0.0178891							24.1133	0.0453256
				159.95	0.00119658							0.508286	0.0543835							361.728	0.000507185							0.314825	11.396							5.52842	0.0178891							24.1319	0.0453256
				159.95	0							0.508286	0							361.728	0							0.314825	0							5.52842	0							24.1319	0
				160.396	0							0.512488	0							362.178	0							0.314839	0							5.53267	0							24.1506	0
				160.396	0.00119658							0.512488	0.0543835							362.178	0.000507185							0.314839	11.396							5.53267	0.0178891							24.1506	0.0453256
				160.842	0.00119658							0.516689	0.0543835							362.629	0.000507185							0.314852	11.396							5.53693	0.0178891							24.1693	0.0453256
				160.842	0							0.516689	0							362.629	0							0.314852	0							5.53693	0							24.1693	0
				161.287	0							0.52089	0							363.079	0							0.314865	0							5.54119	0							24.188	0
				161.287	0.00119658							0.52089	0.0543835							363.079	0.000507185							0.314865	11.396							5.54119	0.0178891							24.188	0.0453256
				161.733	0.00119658							0.525092	0.0543835							363.53	0.000507185							0.314879	11.396							5.54545	0.0178891							24.2066	0.0453256
				161.733	0							0.525092	0							363.53	0							0.314879	0							5.54545	0							24.2066	0
				162.178	0							0.529293	0							363.98	0							0.314892	0							5.5497	0							24.2253	0
				162.178	0.00119658							0.529293	0.0543835							363.98	0.000507185							0.314892	11.396							5.5497	0.0178891							24.2253	0.0453256
				162.624	0.00119658							0.533495	0.0543835							364.431	0.000507185							0.314905	11.396							5.55396	0.0178891							24.244	0.0453256
				162.624	0							0.533495	0							364.431	0							0.314905	0							5.55396	0							24.244	0
				163.069	0							0.537696	0							364.881	0							0.314919	0							5.55822	0							24.2626	0
				163.069	0.00119658							0.537696	0.0543835							364.881	0.000507185							0.314919	11.396							5.55822	0.0178891							24.2626	0.0453256
				163.515	0.00119658							0.541897	0.0543835							365.332	0.000507185							0.314932	11.396							5.56248	0.0178891							24.2813	0.0453256
				163.515	0							0.541897	0							365.332	0							0.314932	0							5.56248	0							24.2813	0
				163.96	0							0.546099	0							365.782	0							0.314946	0							5.56673	0							24.3	0
				163.96	0.00119658							0.546099	0.0543835							365.782	0.000507185							0.314946	11.396							5.56673	0.0178891							24.3	0.0453256
				164.406	0.00119658							0.5503	0.0543835							366.233	0.000507185							0.314959	11.396							5.57099	0.0178891							24.3186	0.0453256
				164.406	0							0.5503	0							366.233	0							0.314959	0							5.57099	0							24.3186	0
				164.851	0							0.554501	0							366.683	0							0.314972	0							5.57525	0							24.3373	0
				164.851	0.00119658							0.554501	0.0543835							366.683	0.000507185							0.314972	11.396							5.57525	0.0178891							24.3373	0.0453256
				165.297	0.00119658							0.558703	0.0543835							367.134	0.000507185							0.314986	11.396							5.5795	0.0178891							24.356	0.0453256
				165.297	0							0.558703	0							367.134	0							0.314986	0							5.5795	0							24.356	0
				165.743	0							0.562904	0							367.584	0							0.314999	0							5.58376	0							24.3746	0
				165.743	0.00119658							0.562904	0.0543835							367.584	0.000507185							0.314999	11.396							5.58376	0.0178891							24.3746	0.0453256
				166.188	0.00119658							0.567105	0.0543835							368.035	0.000507185							0.315012	11.396							5.58802	0.0178891							24.3933	0.0453256
				166.188	0							0.567105	0							368.035	0							0.315012	0							5.58802	0							24.3933	0
				166.634	0							0.571307	0							368.485	0							0.315026	0							5.59228	0							24.412	0
				166.634	0.00119658							0.571307	0.0543835							368.485	0.000507185							0.315026	11.396							5.59228	0.0178891							24.412	0.0453256
				167.079	0.00119658							0.575508	0.0543835							368.936	0.000507185							0.315039	11.396							5.59653	0.0178891							24.4306	0.0453256
				167.079	0							0.575508	0							368.936	0							0.315039	0							5.59653	0							24.4306	0
				167.525	0							0.579709	0							369.386	0							0.315052	0							5.60079	0							24.4493	0
				167.525	0.00119658							0.579709	0.0543835							369.386	0.000507185							0.315052	11.396							5.60079	0.0178891							24.4493	0.0453256
				167.97	0.00119658							0.583911	0.0543835							369.837	0.000507185							0.315066	11.396							5.60505	0.0178891							24.468	0.0453256
				167.97	0							0.583911	0							369.837	0							0.315066	0							5.60505	0							24.468	0
				168.416	0							0.588112	0							370.287	0							0.315079	0							5.60931	0							24.4866	0
				168.416	0.00119658							0.588112	0.0543835							370.287	0.000507185							0.315079	11.396							5.60931	0.0178891							24.4866	0.0453256
				168.861	0.00119658							0.592314	0.0543835							370.738	0.000507185							0.315093	11.396							5.61356	0.0178891							24.5053	0.0453256
				168.861	0							0.592314	0							370.738	0							0.315093	0							5.61356	0							24.5053	0
				169.307	0							0.596515	0							371.188	0							0.315106	0							5.61782	0							24.524	0
				169.307	0.00119658							0.596515	0.0543835							371.188	0.000507185							0.315106	11.396							5.61782	0.0178891							24.524	0.0453256
				169.752	0.00119658							0.600716	0.0543835							371.639	0.000507185							0.315119	11.396							5.62208	0.0178891							24.5426	0.0453256
				169.752	0							0.600716	0							371.639	0							0.315119	0							5.62208	0							24.5426	0
				170.198	0							0.604918	0							372.089	0							0.315133	0							5.62634	0							24.5613	0
				170.198	0.00119658							0.604918	0.0543835							372.089	0.000507185							0.315133	11.396							5.62634	0.0178891							24.5613	0.0453256
				170.644	0.00119658							0.609119	0.0543835							372.54	0.000507185							0.315146	11.396							5.63059	0.0178891							24.58	0.0453256
				170.644	0							0.609119	0							372.54	0							0.315146	0							5.63059	0							24.58	0
				171.089	0							0.61332	0							372.99	0							0.315159	0							5.63485	0							24.5987	0
				171.089	0.00119658							0.61332	0.0543835							372.99	0.000507185							0.315159	11.396							5.63485	0.0178891							24.5987	0.0453256
				171.535	0.00119658							0.617522	0.0543835							373.441	0.000507185							0.315173	11.396							5.63911	0.0178891							24.6173	0.0453256
				171.535	0							0.617522	0							373.441	0							0.315173	0							5.63911	0							24.6173	0
				171.98	0							0.621723	0							373.891	0							0.315186	0							5.64337	0							24.636	0
				171.98	0.00119658							0.621723	0.0543835							373.891	0.000507185							0.315186	11.396							5.64337	0.0178891							24.636	0.0453256
				172.426	0.00119658							0.625924	0.0543835							374.342	0.000507185							0.3152	11.396							5.64762	0.0178891							24.6547	0.0453256
				172.426	0							0.625924	0							374.342	0							0.3152	0							5.64762	0							24.6547	0
				172.871	0							0.630126	0							374.792	0							0.315213	0							5.65188	0							24.6733	0
				172.871	0.00119658							0.630126	0.0543835							374.792	0.000507185							0.315213	11.396							5.65188	0.0178891							24.6733	0.0453256
				173.317	0.00119658							0.634327	0.0543835							375.243	0.000507185							0.315226	11.396							5.65614	0.0178891							24.692	0.0453256
				173.317	0							0.634327	0							375.243	0							0.315226	0							5.65614	0							24.692	0
				173.762	0							0.638528	0							375.693	0							0.31524	0							5.6604	0							24.7107	0
				173.762	0.00119658							0.638528	0.0543835							375.693	0.000507185							0.31524	11.396							5.6604	0.0178891							24.7107	0.0453256
				174.208	0.00119658							0.64273	0.0543835							376.144	0.000507185							0.315253	11.396							5.66465	0.0178891							24.7293	0.0453256
				174.208	0							0.64273	0							376.144	0							0.315253	0							5.66465	0							24.7293	0
				174.653	0							0.646931	0							376.594	0							0.315266	0							5.66891	0							24.748	0
				174.653	0.00119658							0.646931	0.0543835							376.594	0.000507185							0.315266	11.396							5.66891	0.0178891							24.748	0.0453256
				175.099	0.00119658							0.651132	0.0543835							377.045	0.000507185							0.31528	11.396							5.67317	0.0178891							24.7667	0.0453256
				175.099	0							0.651132	0							377.045	0							0.31528	0							5.67317	0							24.7667	0
				175.545	0							0.655334	0							377.495	0							0.315293	0							5.67743	0							24.7853	0
				175.545	0.00119658							0.655334	0.0543835							377.495	0.000507185							0.315293	11.396							5.67743	0.0178891							24.7853	0.0453256
				175.99	0.00119658							0.659535	0.0543835							377.946	0.000507185							0.315306	11.396							5.68168	0.0178891							24.804	0.0453256
				175.99	0							0.659535	0							377.946	0							0.315306	0							5.68168	0							24.804	0
				176.436	0							0.663737	0							378.396	0							0.31532	0							5.68594	0							24.8227	0
				176.436	0.00119658							0.663737	0.0543835							378.396	0.000507185							0.31532	11.396							5.68594	0.0178891							24.8227	0.0453256
				176.881	0.00119658							0.667938	0.0543835							378.847	0.000507185							0.315333	11.396							5.6902	0.0178891							24.8413	0.0453256
				176.881	0							0.667938	0							378.847	0							0.315333	0							5.6902	0							24.8413	0
				177.327	0							0.672139	0							379.297	0							0.315347	0							5.69446	0							24.86	0
				177.327	0.00119658							0.672139	0.0543835							379.297	0.000507185							0.315347	11.396							5.69446	0.0178891							24.86	0.0453256
				177.772	0.00119658							0.676341	0.0543835							379.748	0.000507185							0.31536	11.396							5.69871	0.0178891							24.8787	0.0453256
				177.772	0							0.676341	0							379.748	0							0.31536	0							5.69871	0							24.8787	0
				178.218	0							0.680542	0							380.198	0							0.315373	0							5.70297	0							24.8973	0
				178.218	0.00119658							0.680542	0.0543835							380.198	0.000507185							0.315373	11.396							5.70297	0.0178891							24.8973	0.0453256
				178.663	0.00119658							0.684743	0.0543835							380.649	0.000507185							0.315387	11.396							5.70723	0.0178891							24.916	0.0453256
				178.663	0							0.684743	0							380.649	0							0.315387	0							5.70723	0							24.916	0
				179.109	0							0.688945	0							381.099	0							0.3154	0							5.71149	0							24.9347	0
				179.109	0.00119658							0.688945	0.0543835							381.099	0.000507185							0.3154	34.188							5.71149	0.0178891							24.9347	0.0370846
				179.554	0.00119658							0.693146	0.0543835							381.55	0.000507185							0.315414	34.188							5.71574	0.0178891							24.9534	0.0370846
				179.554	0							0.693146	0							381.55	0							0.315414	0							5.71574	0							24.9534	0
				180	0							0.697347	0							382	0							0.315427	0							5.72	0							24.972	0
				180	0.000512821							0.697347	0.0725113							382	0.000676247							0.315427	34.188							5.72	0.232558							24.972	0.0370846
				180.446	0.000512821							0.701549	0.0725113							382.45	0.000676247							0.315441	34.188							5.7243	0.232558							24.9907	0.0370846
				180.446	0							0.701549	0							382.45	0							0.315441	0							5.7243	0							24.9907	0
				180.891	0							0.70575	0							382.901	0							0.315454	0							5.7286	0							25.0094	0
				180.891	0.000512821							0.70575	0.0725113							382.901	0.000676247							0.315454	34.188							5.7286	0.232558							25.0094	0.0370846
				181.337	0.000512821							0.709951	0.0725113							383.351	0.000676247							0.315468	34.188							5.7329	0.232558							25.028	0.0370846
				181.337	0							0.709951	0							383.351	0							0.315468	0							5.7329	0							25.028	0
				181.782	0							0.714153	0							383.802	0							0.315481	0							5.7372	0							25.0467	0
				181.782	0.000512821							0.714153	0.0725113							383.802	0.000676247							0.315481	34.188							5.7372	0.232558							25.0467	0.0370846
				182.228	0.000512821							0.718354	0.0725113							384.252	0.000676247							0.315495	34.188							5.7415	0.232558							25.0654	0.0370846
				182.228	0							0.718354	0							384.252	0							0.315495	0							5.7415	0							25.0654	0
				182.673	0							0.722556	0							384.703	0							0.315508	0							5.7458	0							25.084	0
				182.673	0.000512821							0.722556	0.0725113							384.703	0.000676247							0.315508	34.188							5.7458	0.232558							25.084	0.0370846
				183.119	0.000512821							0.726757	0.0725113							385.153	0.000676247							0.315522	34.188							5.7501	0.232558							25.1027	0.0370846
				183.119	0							0.726757	0							385.153	0							0.315522	0							5.7501	0							25.1027	0
				183.564	0							0.730958	0							385.604	0							0.315535	0							5.7544	0							25.1214	0
				183.564	0.000512821							0.730958	0.0725113							385.604	0.000676247							0.315535	34.188							5.7544	0.232558							25.1214	0.0370846
				184.01	0.000512821							0.73516	0.0725113							386.054	0.000676247							0.315549	34.188							5.7587	0.232558							25.14	0.0370846
				184.01	0							0.73516	0							386.054	0							0.315549	0							5.7587	0							25.14	0
				184.455	0							0.739361	0							386.505	0							0.315562	0							5.763	0							25.1587	0
				184.455	0.000512821							0.739361	0.0725113							386.505	0.000676247							0.315562	34.188							5.763	0.232558							25.1587	0.0370846
				184.901	0.000512821							0.743562	0.0725113							386.955	0.000676247							0.315576	34.188							5.7673	0.232558							25.1774	0.0370846
				184.901	0							0.743562	0							386.955	0							0.315576	0							5.7673	0							25.1774	0
				185.347	0							0.747764	0							387.406	0							0.315589	0							5.7716	0							25.196	0
				185.347	0.000512821							0.747764	0.0725113							387.406	0.000676247							0.315589	34.188							5.7716	0.232558							25.196	0.0370846
				185.792	0.000512821							0.751965	0.0725113							387.856	0.000676247							0.315603	34.188							5.7759	0.232558							25.2147	0.0370846
				185.792	0							0.751965	0							387.856	0							0.315603	0							5.7759	0							25.2147	0
				186.238	0							0.756166	0							388.307	0							0.315616	0							5.7802	0							25.2334	0
				186.238	0.000512821							0.756166	0.0725113							388.307	0.000676247							0.315616	34.188							5.7802	0.232558							25.2334	0.0370846
				186.683	0.000512821							0.760368	0.0725113							388.757	0.000676247							0.31563	34.188							5.7845	0.232558							25.252	0.0370846
				186.683	0							0.760368	0							388.757	0							0.31563	0							5.7845	0							25.252	0
				187.129	0							0.764569	0							389.208	0							0.315643	0							5.7888	0							25.2707	0
				187.129	0.000512821							0.764569	0.0725113							389.208	0.000676247							0.315643	34.188							5.7888	0.232558							25.2707	0.0370846
				187.574	0.000512821							0.76877	0.0725113							389.658	0.000676247							0.315657	34.188							5.7931	0.232558							25.2894	0.0370846
				187.574	0							0.76877	0							389.658	0							0.315657	0							5.7931	0							25.2894	0
				188.02	0							0.772972	0							390.109	0							0.31567	0							5.7974	0							25.3081	0
				188.02	0.000512821							0.772972	0.0725113							390.109	0.000676247							0.31567	34.188							5.7974	0.232558							25.3081	0.0370846
				188.465	0.000512821							0.777173	0.0725113							390.559	0.000676247							0.315684	34.188							5.8017	0.232558							25.3267	0.0370846
				188.465	0							0.777173	0							390.559	0							0.315684	0							5.8017	0							25.3267	0
				188.911	0							0.781374	0							391.01	0							0.315697	0							5.806	0							25.3454	0
				188.911	0.000512821							0.781374	0.0725113							391.01	0.000676247							0.315697	34.188							5.806	0.232558							25.3454	0.0370846
				189.356	0.000512821							0.785576	0.0725113							391.46	0.000676247							0.315711	34.188							5.8103	0.232558							25.3641	0.0370846
				189.356	0							0.785576	0							391.46	0							0.315711	0							5.8103	0							25.3641	0
				189.802	0							0.789777	0							391.911	0							0.315724	0							5.8146	0							25.3827	0
				189.802	0.000512821							0.789777	0.0725113							391.911	0.000676247							0.315724	34.188							5.8146	0.232558							25.3827	0.0370846
				190.248	0.000512821							0.793979	0.0725113							392.361	0.000676247							0.315738	34.188							5.8189	0.232558							25.4014	0.0370846
				190.248	0							0.793979	0							392.361	0							0.315738	0							5.8189	0							25.4014	0
				190.693	0							0.79818	0							392.812	0							0.315751	0							5.8232	0							25.4201	0
				190.693	0.000512821							0.79818	0.0725113							392.812	0.000676247							0.315751	34.188							5.8232	0.232558							25.4201	0.0370846
				191.139	0.000512821							0.802381	0.0725113							393.262	0.000676247							0.315765	34.188							5.8275	0.232558							25.4387	0.0370846
				191.139	0							0.802381	0							393.262	0							0.315765	0							5.8275	0							25.4387	0
				191.584	0							0.806583	0							393.713	0							0.315778	0							5.8318	0							25.4574	0
				191.584	0.000512821							0.806583	0.0725113							393.713	0.000676247							0.315778	34.188							5.8318	0.232558							25.4574	0.0370846
				192.03	0.000512821							0.810784	0.0725113							394.163	0.000676247							0.315792	34.188							5.8361	0.232558							25.4761	0.0370846
				192.03	0							0.810784	0							394.163	0							0.315792	0							5.8361	0							25.4761	0
				192.475	0							0.814985	0							394.614	0							0.315805	0							5.8404	0							25.4947	0
				192.475	0.000512821							0.814985	0.0725113							394.614	0.000676247							0.315805	34.188							5.8404	0.232558							25.4947	0.0370846
				192.921	0.000512821							0.819187	0.0725113							395.064	0.000676247							0.315819	34.188							5.8447	0.232558							25.5134	0.0370846
				192.921	0							0.819187	0							395.064	0							0.315819	0							5.8447	0							25.5134	0
				193.366	0							0.823388	0							395.515	0							0.315832	0							5.849	0							25.5321	0
				193.366	0.000512821							0.823388	0.0725113							395.515	0.000676247							0.315832	34.188							5.849	0.232558							25.5321	0.0370846
				193.812	0.000512821							0.827589	0.0725113							395.965	0.000676247							0.315846	34.188							5.8533	0.232558							25.5507	0.0370846
				193.812	0							0.827589	0							395.965	0							0.315846	0							5.8533	0							25.5507	0
				194.257	0							0.831791	0							396.416	0							0.315859	0							5.8576	0							25.5694	0
				194.257	0.000512821							0.831791	0.0725113							396.416	0.000676247							0.315859	34.188							5.8576	0.232558							25.5694	0.0370846
				194.703	0.000512821							0.835992	0.0725113							396.866	0.000676247							0.315873	34.188							5.8619	0.232558							25.5881	0.0370846
				194.703	0							0.835992	0							396.866	0							0.315873	0							5.8619	0							25.5881	0
				195.149	0							0.840193	0							397.317	0							0.315886	0							5.8662	0							25.6067	0
				195.149	0.000512821							0.840193	0.0725113							397.317	0.000676247							0.315886	34.188							5.8662	0.232558							25.6067	0.0370846
				195.594	0.000512821							0.844395	0.0725113							397.767	0.000676247							0.315899	34.188							5.8705	0.232558							25.6254	0.0370846
				195.594	0							0.844395	0							397.767	0							0.315899	0							5.8705	0							25.6254	0
				196.04	0							0.848596	0							398.218	0							0.315913	0							5.8748	0							25.6441	0
				196.04	0.000512821							0.848596	0.0725113							398.218	0.000676247							0.315913	34.188							5.8748	0.232558							25.6441	0.0370846
				196.485	0.000512821							0.852798	0.0725113							398.668	0.000676247							0.315926	34.188							5.8791	0.232558							25.6628	0.0370846
				196.485	0							0.852798	0							398.668	0							0.315926	0							5.8791	0							25.6628	0
				196.931	0							0.856999	0							399.119	0							0.31594	0							5.8834	0							25.6814	0
				196.931	0.000512821							0.856999	0.0725113							399.119	0.000676247							0.31594	34.188							5.8834	0.232558							25.6814	0.0370846
				197.376	0.000512821							0.8612	0.0725113							399.569	0.000676247							0.315953	34.188							5.8877	0.232558							25.7001	0.0370846
				197.376	0							0.8612	0							399.569	0							0.315953	0							5.8877	0							25.7001	0
				197.822	0							0.865402	0							400.02	0							0.315967	0							5.892	0							25.7188	0
				197.822	0.000512821							0.865402	0.0725113							400.02	0.000676247							0.315967	34.188							5.892	0.232558							25.7188	0.0370846
				198.267	0.000512821							0.869603	0.0725113							400.47	0.000676247							0.31598	34.188							5.8963	0.232558							25.7374	0.0370846
				198.267	0							0.869603	0							400.47	0							0.31598	0							5.8963	0							25.7374	0
				198.713	0							0.873804	0							400.921	0							0.315994	0							5.9006	0							25.7561	0
				198.713	0.000512821							0.873804	0.0725113							400.921	0.000676247							0.315994	34.188							5.9006	0.232558							25.7561	0.0370846
				199.158	0.000512821							0.878006	0.0725113							401.371	0.000676247							0.316007	34.188							5.9049	0.232558							25.7748	0.0370846
				199.158	0							0.878006	0							401.371	0							0.316007	0							5.9049	0							25.7748	0
				199.604	0							0.882207	0							401.822	0							0.316021	0							5.9092	0							25.7934	0
				199.604	0.000512821							0.882207	0.0725113							401.822	0.000676247							0.316021	34.188							5.9092	0.232558							25.7934	0.0370846
				200.05	0.000512821							0.886408	0.0725113							402.272	0.000676247							0.316034	34.188							5.9135	0.232558							25.8121	0.0370846
				200.05	0							0.886408	0							402.272	0							0.316034	0							5.9135	0							25.8121	0
				200.495	0							0.89061	0							402.723	0							0.316048	0							5.9178	0							25.8308	0
				200.495	0.000512821							0.89061	0.0725113							402.723	0.000676247							0.316048	34.188							5.9178	0.232558							25.8308	0.0370846
				200.941	0.000512821							0.894811	0.0725113							403.173	0.000676247							0.316061	34.188							5.9221	0.232558							25.8494	0.0370846
				200.941	0							0.894811	0							403.173	0							0.316061	0							5.9221	0							25.8494	0
				201.386	0							0.899012	0							403.624	0							0.316075	0							5.9264	0							25.8681	0
				201.386	0.000512821							0.899012	0.0725113							403.624	0.000676247							0.316075	34.188							5.9264	0.232558							25.8681	0.0370846
				201.832	0.000512821							0.903214	0.0725113							404.074	0.000676247							0.316088	34.188							5.9307	0.232558							25.8868	0.0370846
				201.832	0							0.903214	0							404.074	0							0.316088	0							5.9307	0							25.8868	0
				202.277	0							0.907415	0							404.525	0							0.316102	0							5.935	0							25.9054	0
				202.277	0.000512821							0.907415	0.0725113							404.525	0.000676247							0.316102	34.188							5.935	0.232558							25.9054	0.0370846
				202.723	0.000512821							0.911616	0.0725113							404.975	0.000676247							0.316115	34.188							5.9393	0.232558							25.9241	0.0370846
				202.723	0							0.911616	0							404.975	0							0.316115	0							5.9393	0							25.9241	0
				203.168	0							0.915818	0							405.426	0							0.316129	0							5.9436	0							25.9428	0
				203.168	0.000512821							0.915818	0.0725113							405.426	0.000676247							0.316129	34.188							5.9436	0.232558							25.9428	0.0370846
				203.614	0.000512821							0.920019	0.0725113							405.876	0.000676247							0.316142	34.188							5.9479	0.232558							25.9614	0.0370846
				203.614	0							0.920019	0							405.876	0							0.316142	0							5.9479	0							25.9614	0
				204.059	0							0.924221	0							406.327	0							0.316156	0							5.9522	0							25.9801	0
				204.059	0.000512821							0.924221	0.0725113							406.327	0.000676247							0.316156	34.188							5.9522	0.232558							25.9801	0.0370846
				204.505	0.000512821							0.928422	0.0725113							406.777	0.000676247							0.316169	34.188							5.9565	0.232558							25.9988	0.0370846
				204.505	0							0.928422	0							406.777	0							0.316169	0							5.9565	0							25.9988	0
				204.95	0							0.932623	0							407.228	0							0.316183	0							5.9608	0							26.0174	0
				204.95	0.000512821							0.932623	0.0725113							407.228	0.000676247							0.316183	34.188							5.9608	0.232558							26.0174	0.0370846
				205.396	0.000512821							0.936825	0.0725113							407.678	0.000676247							0.316196	34.188							5.9651	0.232558							26.0361	0.0370846
				205.396	0							0.936825	0							407.678	0							0.316196	0							5.9651	0							26.0361	0
				205.842	0							0.941026	0							408.129	0							0.31621	0							5.9694	0							26.0548	0
				205.842	0.000512821							0.941026	0.0725113							408.129	0.000676247							0.31621	34.188							5.9694	0.232558							26.0548	0.0370846
				206.287	0.000512821							0.945227	0.0725113							408.579	0.000676247							0.316223	34.188							5.9737	0.232558							26.0735	0.0370846
				206.287	0							0.945227	0							408.579	0							0.316223	0							5.9737	0							26.0735	0
				206.733	0							0.949429	0							409.03	0							0.316237	0							5.978	0							26.0921	0
				206.733	0.000512821							0.949429	0.0725113							409.03	0.000676247							0.316237	34.188							5.978	0.232558							26.0921	0.0370846
				207.178	0.000512821							0.95363	0.0725113							409.48	0.000676247							0.31625	34.188							5.9823	0.232558							26.1108	0.0370846
				207.178	0							0.95363	0							409.48	0							0.31625	0							5.9823	0							26.1108	0
				207.624	0							0.957831	0							409.931	0							0.316264	0							5.9866	0							26.1295	0
				207.624	0.000512821							0.957831	0.0725113							409.931	0.000676247							0.316264	34.188							5.9866	0.232558							26.1295	0.0370846
				208.069	0.000512821							0.962033	0.0725113							410.381	0.000676247							0.316277	34.188							5.9909	0.232558							26.1481	0.0370846
				208.069	0							0.962033	0							410.381	0							0.316277	0							5.9909	0							26.1481	0
				208.515	0							0.966234	0							410.832	0							0.316291	0							5.9952	0							26.1668	0
				208.515	0.000512821							0.966234	0.0725113							410.832	0.000676247							0.316291	34.188							5.9952	0.232558							26.1668	0.0370846
				208.96	0.000512821							0.970435	0.0725113							411.282	0.000676247							0.316304	34.188							5.9995	0.232558							26.1855	0.0370846
				208.96	0							0.970435	0							411.282	0							0.316304	0							5.9995	0							26.1855	0
				209.406	0							0.974637	0							411.733	0							0.316318	0							6.0038	0							26.2041	0
				209.406	0.000512821							0.974637	0.0725113							411.733	0.000676247							0.316318	34.188							6.0038	0.232558							26.2041	0.0370846
				209.851	0.000512821							0.978838	0.0725113							412.183	0.000676247							0.316331	34.188							6.0081	0.232558							26.2228	0.0370846
				209.851	0							0.978838	0							412.183	0							0.316331	0							6.0081	0							26.2228	0
				210.297	0							0.98304	0							412.634	0							0.316345	0							6.0124	0							26.2415	0
				210.297	0.000512821							0.98304	0.0725113							412.634	0.000676247							0.316345	34.188							6.0124	0.232558							26.2415	0.0370846
				210.743	0.000512821							0.987241	0.0725113							413.084	0.000676247							0.316358	34.188							6.0167	0.232558							26.2601	0.0370846
				210.743	0							0.987241	0							413.084	0							0.316358	0							6.0167	0							26.2601	0
				211.188	0							0.991442	0							413.535	0							0.316372	0							6.021	0							26.2788	0
				211.188	0.000512821							0.991442	0.0725113							413.535	0.000676247							0.316372	34.188							6.021	0.232558							26.2788	0.0370846
				211.634	0.000512821							0.995644	0.0725113							413.985	0.000676247							0.316385	34.188							6.0253	0.232558							26.2975	0.0370846
				211.634	0							0.995644	0							413.985	0							0.316385	0							6.0253	0							26.2975	0
				212.079	0							0.999845	0							414.436	0							0.316399	0							6.0296	0							26.3161	0
				212.079	0.000512821							0.999845	0.0725113							414.436	0.000676247							0.316399	34.188							6.0296	0.232558							26.3161	0.0370846
				212.525	0.000512821							1.00405	0.0725113							414.886	0.000676247							0.316412	34.188							6.0339	0.232558							26.3348	0.0370846
				212.525	0							1.00405	0							414.886	0							0.316412	0							6.0339	0							26.3348	0
				212.97	0							1.00825	0							415.337	0							0.316426	0							6.0382	0							26.3535	0
				212.97	0.000512821							1.00825	0.0725113							415.337	0.000676247							0.316426	34.188							6.0382	0.232558							26.3535	0.0370846
				213.416	0.000512821							1.01245	0.0725113							415.787	0.000676247							0.316439	34.188							6.0425	0.232558							26.3721	0.0370846
				213.416	0							1.01245	0							415.787	0							0.316439	0							6.0425	0							26.3721	0
				213.861	0							1.01665	0							416.238	0							0.316453	0							6.0468	0							26.3908	0
				213.861	0.000512821							1.01665	0.0725113							416.238	0.000676247							0.316453	34.188							6.0468	0.232558							26.3908	0.0370846
				214.307	0.000512821							1.02085	0.0725113							416.688	0.000676247							0.316466	34.188							6.0511	0.232558							26.4095	0.0370846
				214.307	0							1.02085	0							416.688	0							0.316466	0							6.0511	0							26.4095	0
				214.752	0							1.02505	0							417.139	0							0.31648	0							6.0554	0							26.4282	0
				214.752	0.000512821							1.02505	0.0725113							417.139	0.000676247							0.31648	34.188							6.0554	0.232558							26.4282	0.0370846
				215.198	0.000512821							1.02925	0.0725113							417.589	0.000676247							0.316493	34.188							6.0597	0.232558							26.4468	0.0370846
				215.198	0							1.02925	0							417.589	0							0.316493	0							6.0597	0							26.4468	0
				215.644	0							1.03346	0							418.04	0							0.316507	0							6.064	0							26.4655	0
				215.644	0.000512821							1.03346	0.0725113							418.04	0.000676247							0.316507	34.188							6.064	0.232558							26.4655	0.0370846
				216.089	0.000512821							1.03766	0.0725113							418.49	0.000676247							0.31652	34.188							6.0683	0.232558							26.4842	0.0370846
				216.089	0							1.03766	0							418.49	0							0.31652	0							6.0683	0							26.4842	0
				216.535	0							1.04186	0							418.941	0							0.316534	0							6.0726	0							26.5028	0
				216.535	0.000512821							1.04186	0.0725113							418.941	0.000676247							0.316534	34.188							6.0726	0.232558							26.5028	0.0370846
				216.98	0.000512821							1.04606	0.0725113							419.391	0.000676247							0.316547	34.188							6.0769	0.232558							26.5215	0.0370846
				216.98	0							1.04606	0							419.391	0							0.316547	0							6.0769	0							26.5215	0
				217.426	0							1.05026	0							419.842	0							0.316561	0							6.0812	0							26.5402	0
				217.426	0.000512821							1.05026	0.0725113							419.842	0.000676247							0.316561	34.188							6.0812	0.232558							26.5402	0.0370846
				217.871	0.000512821							1.05446	0.0725113							420.292	0.000676247							0.316574	34.188							6.0855	0.232558							26.5588	0.0370846
				217.871	0							1.05446	0							420.292	0							0.316574	0							6.0855	0							26.5588	0
				218.317	0							1.05866	0							420.743	0							0.316588	0							6.0898	0							26.5775	0
				218.317	0.000512821							1.05866	0.0725113							420.743	0.000676247							0.316588	34.188							6.0898	0.232558							26.5775	0.0370846
				218.762	0.000512821							1.06287	0.0725113							421.193	0.000676247							0.316601	34.188							6.0941	0.232558							26.5962	0.0370846
				218.762	0							1.06287	0							421.193	0							0.316601	0							6.0941	0							26.5962	0
				219.208	0							1.06707	0							421.644	0							0.316615	0							6.0984	0							26.6148	0
				219.208	0.000512821							1.06707	0.0725113							421.644	0.000676247							0.316615	34.188							6.0984	0.232558							26.6148	0.0370846
				219.653	0.000512821							1.07127	0.0725113							422.094	0.000676247							0.316628	34.188							6.1027	0.232558							26.6335	0.0370846
				219.653	0							1.07127	0							422.094	0							0.316628	0							6.1027	0							26.6335	0
				220.099	0							1.07547	0							422.545	0							0.316642	0							6.107	0							26.6522	0
				220.099	0.000512821							1.07547	0.0725113							422.545	0.000676247							0.316642	34.188							6.107	0.232558							26.6522	0.0370846
				220.545	0.000512821							1.07967	0.0725113							422.995	0.000676247							0.316655	34.188							6.1113	0.232558							26.6708	0.0370846
				220.545	0							1.07967	0							422.995	0							0.316655	0							6.1113	0							26.6708	0
				220.99	0							1.08387	0							423.446	0							0.316669	0							6.1156	0							26.6895	0
				220.99	0.000512821							1.08387	0.0725113							423.446	0.000676247							0.316669	34.188							6.1156	0.232558							26.6895	0.0370846
				221.436	0.000512821							1.08807	0.0725113							423.896	0.000676247							0.316682	34.188							6.1199	0.232558							26.7082	0.0370846
				221.436	0							1.08807	0							423.896	0							0.316682	0							6.1199	0							26.7082	0
				221.881	0							1.09227	0							424.347	0							0.316696	0							6.1242	0							26.7268	0
				221.881	0.000512821							1.09227	0.0725113							424.347	0.000676247							0.316696	34.188							6.1242	0.232558							26.7268	0.0370846
				222.327	0.000512821							1.09648	0.0725113							424.797	0.000676247							0.316709	34.188							6.1285	0.232558							26.7455	0.0370846
				222.327	0							1.09648	0							424.797	0							0.316709	0							6.1285	0							26.7455	0
				222.772	0							1.10068	0							425.248	0							0.316723	0							6.1328	0							26.7642	0
				222.772	0.000512821							1.10068	0.0725113							425.248	0.000676247							0.316723	34.188							6.1328	0.232558							26.7642	0.0370846
				223.218	0.000512821							1.10488	0.0725113							425.698	0.000676247							0.316736	34.188							6.1371	0.232558							26.7829	0.0370846
				223.218	0							1.10488	0							425.698	0							0.316736	0							6.1371	0							26.7829	0
				223.663	0							1.10908	0							426.149	0							0.31675	0							6.1414	0							26.8015	0
				223.663	0.000512821							1.10908	0.0725113							426.149	0.000676247							0.31675	34.188							6.1414	0.232558							26.8015	0.0370846
				224.109	0.000512821							1.11328	0.0725113							426.599	0.000676247							0.316764	34.188							6.1457	0.232558							26.8202	0.0370846
				224.109	0							1.11328	0							426.599	0							0.316764	0							6.1457	0							26.8202	0
				224.554	0							1.11748	0							427.05	0							0.316777	0							6.15	0							26.8389	0
				224.554	0.000512821							1.11748	0.0725113							427.05	0.000676247							0.316777	34.188							6.15	0.232558							26.8389	0.0370846
				225	0.000512821							1.12168	0.0725113							427.5	0.000676247							0.316791	34.188							6.1543	0.232558							26.8575	0.0370846
				225	0							1.12168	0							427.5	0							0.316791	0							6.1543	0							26.8575	0
				225.446	0							1.12589	0							427.95	0							0.316804	0							6.1586	0							26.8762	0
				225.446	0.000512821							1.12589	0.0725113							427.95	0.000676247							0.316804	34.188							6.1586	0.232558							26.8762	0.0370846
				225.891	0.000512821							1.13009	0.0725113							428.401	0.000676247							0.316818	34.188							6.1629	0.232558							26.8949	0.0370846
				225.891	0							1.13009	0							428.401	0							0.316818	0							6.1629	0							26.8949	0
				226.337	0							1.13429	0							428.851	0							0.316831	0							6.1672	0							26.9135	0
				226.337	0.000512821							1.13429	0.0725113							428.851	0.000676247							0.316831	34.188							6.1672	0.232558							26.9135	0.0370846
				226.782	0.000512821							1.13849	0.0725113							429.302	0.000676247							0.316845	34.188							6.1715	0.232558							26.9322	0.0370846
				226.782	0							1.13849	0							429.302	0							0.316845	0							6.1715	0							26.9322	0
				227.228	0							1.14269	0							429.752	0							0.316858	0							6.1758	0							26.9509	0
				227.228	0.000512821							1.14269	0.0725113							429.752	0.000676247							0.316858	34.188							6.1758	0.232558							26.9509	0.0370846
				227.673	0.000512821							1.14689	0.0725113							430.203	0.000676247							0.316872	34.188							6.1801	0.232558							26.9695	0.0370846
				227.673	0							1.14689	0							430.203	0							0.316872	0							6.1801	0							26.9695	0
				228.119	0							1.15109	0							430.653	0							0.316885	0							6.1844	0							26.9882	0
				228.119	0.000512821							1.15109	0.0725113							430.653	0.000676247							0.316885	34.188							6.1844	0.232558							26.9882	0.0370846
				228.564	0.000512821							1.1553	0.0725113							431.104	0.000676247							0.316899	34.188							6.1887	0.232558							27.0069	0.0370846
				228.564	0							1.1553	0							431.104	0							0.316899	0							6.1887	0							27.0069	0
				229.01	0							1.1595	0							431.554	0							0.316912	0							6.193	0							27.0255	0
				229.01	0.000512821							1.1595	0.0725113							431.554	0.000676247							0.316912	34.188							6.193	0.232558							27.0255	0.0370846
				229.455	0.000512821							1.1637	0.0725113							432.005	0.000676247							0.316926	34.188							6.1973	0.232558							27.0442	0.0370846
				229.455	0							1.1637	0							432.005	0							0.316926	0							6.1973	0							27.0442	0
				229.901	0							1.1679	0							432.455	0							0.316939	0							6.2016	0							27.0629	0
				229.901	0.000512821							1.1679	0.0725113							432.455	0.000676247							0.316939	34.188							6.2016	0.232558							27.0629	0.0370846
				230.347	0.000512821							1.1721	0.0725113							432.906	0.000676247							0.316953	34.188							6.2059	0.232558							27.0815	0.0370846
				230.347	0							1.1721	0							432.906	0							0.316953	0							6.2059	0							27.0815	0
				230.792	0							1.1763	0							433.356	0							0.316966	0							6.2102	0							27.1002	0
				230.792	0.000512821							1.1763	0.0725113							433.356	0.000676247							0.316966	34.188							6.2102	0.232558							27.1002	0.0370846
				231.238	0.000512821							1.1805	0.0725113							433.807	0.000676247							0.31698	34.188							6.2145	0.232558							27.1189	0.0370846
				231.238	0							1.1805	0							433.807	0							0.31698	0							6.2145	0							27.1189	0
				231.683	0							1.1847	0							434.257	0							0.316993	0							6.2188	0							27.1376	0
				231.683	0.000512821							1.1847	0.0725113							434.257	0.000676247							0.316993	34.188							6.2188	0.232558							27.1376	0.0370846
				232.129	0.000512821							1.18891	0.0725113							434.708	0.000676247							0.317007	34.188							6.2231	0.232558							27.1562	0.0370846
				232.129	0							1.18891	0							434.708	0							0.317007	0							6.2231	0							27.1562	0
				232.574	0							1.19311	0							435.158	0							0.31702	0							6.2274	0							27.1749	0
				232.574	0.000512821							1.19311	0.0725113							435.158	0.000676247							0.31702	34.188							6.2274	0.232558							27.1749	0.0370846
				233.02	0.000512821							1.19731	0.0725113							435.609	0.000676247							0.317034	34.188							6.2317	0.232558							27.1936	0.0370846
				233.02	0							1.19731	0							435.609	0							0.317034	0							6.2317	0							27.1936	0
				233.465	0							1.20151	0							436.059	0							0.317047	0							6.236	0							27.2122	0
				233.465	0.000512821							1.20151	0.0725113							436.059	0.000676247							0.317047	34.188							6.236	0.232558							27.2122	0.0370846
				233.911	0.000512821							1.20571	0.0725113							436.51	0.000676247							0.317061	34.188							6.2403	0.232558							27.2309	0.0370846
				233.911	0							1.20571	0							436.51	0							0.317061	0							6.2403	0							27.2309	0
				234.356	0							1.20991	0							436.96	0							0.317074	0							6.2446	0							27.2496	0
				234.356	0.000512821							1.20991	0.0725113							436.96	0.000676247							0.317074	34.188							6.2446	0.232558							27.2496	0.0370846
				234.802	0.000512821							1.21411	0.0725113							437.411	0.000676247							0.317088	34.188							6.2489	0.232558							27.2682	0.0370846
				234.802	0							1.21411	0							437.411	0							0.317088	0							6.2489	0							27.2682	0
				235.248	0							1.21832	0							437.861	0							0.317101	0							6.2532	0							27.2869	0
				235.248	0.000512821							1.21832	0.0725113							437.861	0.000676247							0.317101	34.188							6.2532	0.232558							27.2869	0.0370846
				235.693	0.000512821							1.22252	0.0725113							438.312	0.000676247							0.317115	34.188							6.2575	0.232558							27.3056	0.0370846
				235.693	0							1.22252	0							438.312	0							0.317115	0							6.2575	0							27.3056	0
				236.139	0							1.22672	0							438.762	0							0.317128	0							6.2618	0							27.3242	0
				236.139	0.000512821							1.22672	0.0725113							438.762	0.000676247							0.317128	34.188							6.2618	0.232558							27.3242	0.0370846
				236.584	0.000512821							1.23092	0.0725113							439.213	0.000676247							0.317142	34.188							6.2661	0.232558							27.3429	0.0370846
				236.584	0							1.23092	0							439.213	0							0.317142	0							6.2661	0							27.3429	0
				237.03	0							1.23512	0							439.663	0							0.317155	0							6.2704	0							27.3616	0
				237.03	0.000512821							1.23512	0.0725113							439.663	0.000676247							0.317155	34.188							6.2704	0.232558							27.3616	0.0370846
				237.475	0.000512821							1.23932	0.0725113							440.114	0.000676247							0.317169	34.188							6.2747	0.232558							27.3802	0.0370846
				237.475	0							1.23932	0							440.114	0							0.317169	0							6.2747	0							27.3802	0
				237.921	0							1.24352	0							440.564	0							0.317182	0							6.279	0							27.3989	0
				237.921	0.000512821							1.24352	0.0725113							440.564	0.000676247							0.317182	34.188							6.279	0.232558							27.3989	0.0370846
				238.366	0.000512821							1.24772	0.0725113							441.015	0.000676247							0.317196	34.188							6.2833	0.232558							27.4176	0.0370846
				238.366	0							1.24772	0							441.015	0							0.317196	0							6.2833	0							27.4176	0
				238.812	0							1.25193	0							441.465	0							0.317209	0							6.2876	0							27.4362	0
				238.812	0.000512821							1.25193	0.0725113							441.465	0.000676247							0.317209	34.188							6.2876	0.232558							27.4362	0.0370846
				239.257	0.000512821							1.25613	0.0725113							441.916	0.000676247							0.317223	34.188							6.2919	0.232558							27.4549	0.0370846
				239.257	0							1.25613	0							441.916	0							0.317223	0							6.2919	0							27.4549	0
				239.703	0							1.26033	0							442.366	0							0.317236	0							6.2962	0							27.4736	0
				239.703	0.000512821							1.26033	0.0725113							442.366	0.000676247							0.317236	34.188							6.2962	0.232558							27.4736	0.0370846
				240.149	0.000512821							1.26453	0.0725113							442.817	0.000676247							0.31725	34.188							6.3005	0.232558							27.4922	0.0370846
				240.149	0							1.26453	0							442.817	0							0.31725	0							6.3005	0							27.4922	0
				240.594	0							1.26873	0							443.267	0							0.317263	0							6.3048	0							27.5109	0
				240.594	0.000512821							1.26873	0.0725113							443.267	0.000676247							0.317263	34.188							6.3048	0.232558							27.5109	0.0370846
				241.04	0.000512821							1.27293	0.0725113							443.718	0.000676247							0.317277	34.188							6.3091	0.232558							27.5296	0.0370846
				241.04	0							1.27293	0							443.718	0							0.317277	0							6.3091	0							27.5296	0
				241.485	0							1.27713	0							444.168	0							0.31729	0							6.3134	0							27.5483	0
				241.485	0.000512821							1.27713	0.0725113							444.168	0.000676247							0.31729	34.188							6.3134	0.232558							27.5483	0.0370846
				241.931	0.000512821							1.28134	0.0725113							444.619	0.000676247							0.317304	34.188							6.3177	0.232558							27.5669	0.0370846
				241.931	0							1.28134	0							444.619	0							0.317304	0							6.3177	0							27.5669	0
				242.376	0							1.28554	0							445.069	0							0.317317	0							6.322	0							27.5856	0
				242.376	0.000512821							1.28554	0.0725113							445.069	0.000676247							0.317317	34.188							6.322	0.232558							27.5856	0.0370846
				242.822	0.000512821							1.28974	0.0725113							445.52	0.000676247							0.317331	34.188							6.3263	0.232558							27.6043	0.0370846
				242.822	0							1.28974	0							445.52	0							0.317331	0							6.3263	0							27.6043	0
				243.267	0							1.29394	0							445.97	0							0.317344	0							6.3306	0							27.6229	0
				243.267	0.000512821							1.29394	0.0725113							445.97	0.000676247							0.317344	34.188							6.3306	0.232558							27.6229	0.0370846
				243.713	0.000512821							1.29814	0.0725113							446.421	0.000676247							0.317358	34.188							6.3349	0.232558							27.6416	0.0370846
				243.713	0							1.29814	0							446.421	0							0.317358	0							6.3349	0							27.6416	0
				244.158	0							1.30234	0							446.871	0							0.317371	0							6.3392	0							27.6603	0
				244.158	0.000512821							1.30234	0.0725113							446.871	0.000676247							0.317371	34.188							6.3392	0.232558							27.6603	0.0370846
				244.604	0.000512821							1.30654	0.0725113							447.322	0.000676247							0.317385	34.188							6.3435	0.232558							27.6789	0.0370846
				244.604	0							1.30654	0							447.322	0							0.317385	0							6.3435	0							27.6789	0
				245.05	0							1.31075	0							447.772	0							0.317398	0							6.3478	0							27.6976	0
				245.05	0.000512821							1.31075	0.0725113							447.772	0.000676247							0.317398	34.188							6.3478	0.232558							27.6976	0.0370846
				245.495	0.000512821							1.31495	0.0725113							448.223	0.000676247							0.317412	34.188							6.3521	0.232558							27.7163	0.0370846
				245.495	0							1.31495	0							448.223	0							0.317412	0							6.3521	0							27.7163	0
				245.941	0							1.31915	0							448.673	0							0.317425	0							6.3564	0							27.7349	0
				245.941	0.000512821							1.31915	0.0725113							448.673	0.000676247							0.317425	34.188							6.3564	0.232558							27.7349	0.0370846
				246.386	0.000512821							1.32335	0.0725113							449.124	0.000676247							0.317439	34.188							6.3607	0.232558							27.7536	0.0370846
				246.386	0							1.32335	0							449.124	0							0.317439	0							6.3607	0							27.7536	0
				246.832	0							1.32755	0							449.574	0							0.317452	0							6.365	0							27.7723	0
				246.832	0.000512821							1.32755	0.0725113							449.574	0.000676247							0.317452	34.188							6.365	0.232558							27.7723	0.0370846
				247.277	0.000512821							1.33175	0.0725113							450.025	0.000676247							0.317466	34.188							6.3693	0.232558							27.7909	0.0370846
				247.277	0							1.33175	0							450.025	0							0.317466	0							6.3693	0							27.7909	0
				247.723	0							1.33595	0							450.475	0							0.317479	0							6.3736	0							27.8096	0
				247.723	0.000512821							1.33595	0.0725113							450.475	0.000676247							0.317479	34.188							6.3736	0.232558							27.8096	0.0370846
				248.168	0.000512821							1.34015	0.0725113							450.926	0.000676247							0.317493	34.188							6.3779	0.232558							27.8283	0.0370846
				248.168	0							1.34015	0							450.926	0							0.317493	0							6.3779	0							27.8283	0
				248.614	0							1.34436	0							451.376	0							0.317506	0							6.3822	0							27.8469	0
				248.614	0.000512821							1.34436	0.0725113							451.376	0.000676247							0.317506	34.188							6.3822	0.232558							27.8469	0.0370846
				249.059	0.000512821							1.34856	0.0725113							451.827	0.000676247							0.31752	34.188							6.3865	0.232558							27.8656	0.0370846
				249.059	0							1.34856	0							451.827	0							0.31752	0							6.3865	0							27.8656	0
				249.505	0							1.35276	0							452.277	0							0.317533	0							6.3908	0							27.8843	0
				249.505	0.000512821							1.35276	0.0725113							452.277	0.000676247							0.317533	34.188							6.3908	0.232558							27.8843	0.0370846
				249.95	0.000512821							1.35696	0.0725113							452.728	0.000676247							0.317547	34.188							6.3951	0.232558							27.903	0.0370846
				249.95	0							1.35696	0							452.728	0							0.317547	0							6.3951	0							27.903	0
				250.396	0							1.36116	0							453.178	0							0.31756	0							6.3994	0							27.9216	0
				250.396	0.000512821							1.36116	0.0725113							453.178	0.000676247							0.31756	34.188							6.3994	0.232558							27.9216	0.0370846
				250.842	0.000512821							1.36536	0.0725113							453.629	0.000676247							0.317574	34.188							6.4037	0.232558							27.9403	0.0370846
				250.842	0							1.36536	0							453.629	0							0.317574	0							6.4037	0							27.9403	0
				251.287	0							1.36956	0							454.079	0							0.317587	0							6.408	0							27.959	0
				251.287	0.000512821							1.36956	0.0725113							454.079	0.000676247							0.317587	34.188							6.408	0.232558							27.959	0.0370846
				251.733	0.000512821							1.37377	0.0725113							454.53	0.000676247							0.317601	34.188							6.4123	0.232558							27.9776	0.0370846
				251.733	0							1.37377	0							454.53	0							0.317601	0							6.4123	0							27.9776	0
				252.178	0							1.37797	0							454.98	0							0.317614	0							6.4166	0							27.9963	0
				252.178	0.000512821							1.37797	0.0725113							454.98	0.000676247							0.317614	34.188							6.4166	0.232558							27.9963	0.0370846
				252.624	0.000512821							1.38217	0.0725113							455.431	0.000676247							0.317628	34.188							6.4209	0.232558							28.015	0.0370846
				252.624	0							1.38217	0							455.431	0							0.317628	0							6.4209	0							28.015	0
				253.069	0							1.38637	0							455.881	0							0.317641	0							6.4252	0							28.0336	0
				253.069	0.000512821							1.38637	0.0725113							455.881	0.000676247							0.317641	34.188							6.4252	0.232558							28.0336	0.0370846
				253.515	0.000512821							1.39057	0.0725113							456.332	0.000676247							0.317655	34.188							6.4295	0.232558							28.0523	0.0370846
				253.515	0							1.39057	0							456.332	0							0.317655	0							6.4295	0							28.0523	0
				253.96	0							1.39477	0							456.782	0							0.317668	0							6.4338	0							28.071	0
				253.96	0.000512821							1.39477	0.0725113							456.782	0.000676247							0.317668	34.188							6.4338	0.232558							28.071	0.0370846
				254.406	0.000512821							1.39897	0.0725113							457.233	0.000676247							0.317682	34.188							6.4381	0.232558							28.0896	0.0370846
				254.406	0							1.39897	0							457.233	0							0.317682	0							6.4381	0							28.0896	0
				254.851	0							1.40318	0							457.683	0							0.317695	0							6.4424	0							28.1083	0
				254.851	0.000512821							1.40318	0.0725113							457.683	0.000676247							0.317695	34.188							6.4424	0.232558							28.1083	0.0370846
				255.297	0.000512821							1.40738	0.0725113							458.134	0.000676247							0.317709	34.188							6.4467	0.232558							28.127	0.0370846
				255.297	0							1.40738	0							458.134	0							0.317709	0							6.4467	0							28.127	0
				255.743	0							1.41158	0							458.584	0							0.317722	0							6.451	0							28.1456	0
				255.743	0.000512821							1.41158	0.0725113							458.584	0.000676247							0.317722	34.188							6.451	0.232558							28.1456	0.0370846
				256.188	0.000512821							1.41578	0.0725113							459.035	0.000676247							0.317736	34.188							6.4553	0.232558							28.1643	0.0370846
				256.188	0							1.41578	0							459.035	0							0.317736	0							6.4553	0							28.1643	0
				256.634	0							1.41998	0							459.485	0							0.317749	0							6.4596	0							28.183	0
				256.634	0.000512821							1.41998	0.0725113							459.485	0.000676247							0.317749	34.188							6.4596	0.232558							28.183	0.0370846
				257.079	0.000512821							1.42418	0.0725113							459.936	0.000676247							0.317763	34.188							6.4639	0.232558							28.2016	0.0370846
				257.079	0							1.42418	0							459.936	0							0.317763	0							6.4639	0							28.2016	0
				257.525	0							1.42838	0							460.386	0							0.317776	0							6.4682	0							28.2203	0
				257.525	0.000512821							1.42838	0.0725113							460.386	0.000676247							0.317776	34.188							6.4682	0.232558							28.2203	0.0370846
				257.97	0.000512821							1.43258	0.0725113							460.837	0.000676247							0.31779	34.188							6.4725	0.232558							28.239	0.0370846
				257.97	0							1.43258	0							460.837	0							0.31779	0							6.4725	0							28.239	0
				258.416	0							1.43679	0							461.287	0							0.317803	0							6.4768	0							28.2577	0
				258.416	0.000512821							1.43679	0.0725113							461.287	0.000676247							0.317803	34.188							6.4768	0.232558							28.2577	0.0370846
				258.861	0.000512821							1.44099	0.0725113							461.738	0.000676247							0.317817	34.188							6.4811	0.232558							28.2763	0.0370846
				258.861	0							1.44099	0							461.738	0							0.317817	0							6.4811	0							28.2763	0
				259.307	0							1.44519	0							462.188	0							0.31783	0							6.4854	0							28.295	0
				259.307	0.000512821							1.44519	0.0725113							462.188	0.000676247							0.31783	34.188							6.4854	0.232558							28.295	0.0370846
				259.752	0.000512821							1.44939	0.0725113							462.639	0.000676247							0.317844	34.188							6.4897	0.232558							28.3137	0.0370846
				259.752	0							1.44939	0							462.639	0							0.317844	0							6.4897	0							28.3137	0
				260.198	0							1.45359	0							463.089	0							0.317857	0							6.494	0							28.3323	0
				260.198	0.000512821							1.45359	0.0725113							463.089	0.000676247							0.317857	34.188							6.494	0.232558							28.3323	0.0370846
				260.644	0.000512821							1.45779	0.0725113							463.54	0.000676247							0.317871	34.188							6.4983	0.232558							28.351	0.0370846
				260.644	0							1.45779	0							463.54	0							0.317871	0							6.4983	0							28.351	0
				261.089	0							1.46199	0							463.99	0							0.317884	0							6.5026	0							28.3697	0
				261.089	0.000512821							1.46199	0.0725113							463.99	0.000676247							0.317884	34.188							6.5026	0.232558							28.3697	0.0370846
				261.535	0.000512821							1.4662	0.0725113							464.441	0.000676247							0.317897	34.188							6.5069	0.232558							28.3883	0.0370846
				261.535	0							1.4662	0							464.441	0							0.317897	0							6.5069	0							28.3883	0
				261.98	0							1.4704	0							464.891	0							0.317911	0							6.5112	0							28.407	0
				261.98	0.000512821							1.4704	0.0725113							464.891	0.000676247							0.317911	34.188							6.5112	0.232558							28.407	0.0370846
				262.426	0.000512821							1.4746	0.0725113							465.342	0.000676247							0.317924	34.188							6.5155	0.232558							28.4257	0.0370846
				262.426	0							1.4746	0							465.342	0							0.317924	0							6.5155	0							28.4257	0
				262.871	0							1.4788	0							465.792	0							0.317938	0							6.5198	0							28.4443	0
				262.871	0.000512821							1.4788	0.0725113							465.792	0.000676247							0.317938	34.188							6.5198	0.232558							28.4443	0.0370846
				263.317	0.000512821							1.483	0.0725113							466.243	0.000676247							0.317951	34.188							6.5241	0.232558							28.463	0.0370846
				263.317	0							1.483	0							466.243	0							0.317951	0							6.5241	0							28.463	0
				263.762	0							1.4872	0							466.693	0							0.317965	0							6.5284	0							28.4817	0
				263.762	0.000512821							1.4872	0.0725113							466.693	0.000676247							0.317965	34.188							6.5284	0.232558							28.4817	0.0370846
				264.208	0.000512821							1.4914	0.0725113							467.144	0.000676247							0.317978	34.188							6.5327	0.232558							28.5003	0.0370846
				264.208	0							1.4914	0							467.144	0							0.317978	0							6.5327	0							28.5003	0
				264.653	0							1.4956	0							467.594	0							0.317992	0							6.537	0							28.519	0
				264.653	0.000512821							1.4956	0.0725113							467.594	0.000676247							0.317992	34.188							6.537	0.232558							28.519	0.0370846
				265.099	0.000512821							1.49981	0.0725113							468.045	0.000676247							0.318005	34.188							6.5413	0.232558							28.5377	0.0370846
				265.099	0							1.49981	0							468.045	0							0.318005	0							6.5413	0							28.5377	0
				265.545	0							1.50401	0							468.495	0							0.318019	0							6.5456	0							28.5563	0
				265.545	0.000512821							1.50401	0.0725113							468.495	0.000676247							0.318019	34.188							6.5456	0.232558							28.5563	0.0370846
				265.99	0.000512821							1.50821	0.0725113							468.946	0.000676247							0.318032	34.188							6.5499	0.232558							28.575	0.0370846
				265.99	0							1.50821	0							468.946	0							0.318032	0							6.5499	0							28.575	0
				266.436	0							1.51241	0							469.396	0							0.318046	0							6.5542	0							28.5937	0
				266.436	0.000512821							1.51241	0.0725113							469.396	0.000676247							0.318046	34.188							6.5542	0.232558							28.5937	0.0370846
				266.881	0.000512821							1.51661	0.0725113							469.847	0.000676247							0.318059	34.188							6.5585	0.232558							28.6124	0.0370846
				266.881	0							1.51661	0							469.847	0							0.318059	0							6.5585	0							28.6124	0
				267.327	0							1.52081	0							470.297	0							0.318073	0							6.5628	0							28.631	0
				267.327	0.000512821							1.52081	0.0725113							470.297	0.000676247							0.318073	34.188							6.5628	0.232558							28.631	0.0370846
				267.772	0.000512821							1.52501	0.0725113							470.748	0.000676247							0.318086	34.188							6.5671	0.232558							28.6497	0.0370846
				267.772	0							1.52501	0							470.748	0							0.318086	0							6.5671	0							28.6497	0
				268.218	0							1.52922	0							471.198	0							0.3181	0							6.5714	0							28.6684	0
				268.218	0.000512821							1.52922	0.0725113							471.198	0.000676247							0.3181	45.584							6.5714	0.232558							28.6684	0.0494461
				268.663	0.000512821							1.53342	0.0725113							471.649	0.000676247							0.318113	45.584							6.5757	0.232558							28.6868	0.0494461
				268.663	0							1.53342	0							471.649	0							0.318113	0							6.5757	0							28.6868	0
				269.109	0							1.53762	0							472.099	0							0.318127	0							6.58	0							28.7053	0
				269.109	0.000512821							1.53762	0.0725113							472.099	0.000676247							0.318127	45.584							6.58	0.107335							28.7053	0.0494461
				269.554	0.000512821							1.54182	0.0725113							472.55	0.000676247							0.31814	45.584							6.58426	0.107335							28.7238	0.0494461
				269.554	0							1.54182	0							472.55	0							0.31814	0							6.58426	0							28.7238	0
				270	0							1.54602	0							473	0							0.318153	0							6.58851	0							28.7423	0
				270	0.00102564							1.54602	0.163151							473	0.00135249							0.318153	45.584							6.58851	0.107335							28.7423	0.0494461
				270.446	0.00102564							1.55026	0.163151							473.45	0.00135249							0.318167	45.584							6.59277	0.107335							28.7608	0.0494461
				270.446	0							1.55026	0							473.45	0							0.318167	0							6.59277	0							28.7608	0
				270.891	0							1.55451	0							473.901	0							0.31818	0							6.59703	0							28.7793	0
				270.891	0.00102564							1.55451	0.163151							473.901	0.00135249							0.31818	45.584							6.59703	0.107335							28.7793	0.0494461
				271.337	0.00102564							1.55875	0.163151							474.351	0.00135249							0.318194	45.584							6.60129	0.107335							28.7977	0.0494461
				271.337	0							1.55875	0							474.351	0							0.318194	0							6.60129	0							28.7977	0
				271.782	0							1.56299	0							474.802	0							0.318207	0							6.60554	0							28.8162	0
				271.782	0.00102564							1.56299	0.163151							474.802	0.00135249							0.318207	45.584							6.60554	0.107335							28.8162	0.0494461
				272.228	0.00102564							1.56724	0.163151							475.252	0.00135249							0.31822	45.584							6.6098	0.107335							28.8347	0.0494461
				272.228	0							1.56724	0							475.252	0							0.31822	0							6.6098	0							28.8347	0
				272.673	0							1.57148	0							475.703	0							0.318234	0							6.61406	0							28.8532	0
				272.673	0.00102564							1.57148	0.163151							475.703	0.00135249							0.318234	45.584							6.61406	0.107335							28.8532	0.0494461
				273.119	0.00102564							1.57572	0.163151							476.153	0.00135249							0.318247	45.584							6.61832	0.107335							28.8717	0.0494461
				273.119	0							1.57572	0							476.153	0							0.318247	0							6.61832	0							28.8717	0
				273.564	0							1.57997	0							476.604	0							0.31826	0							6.62257	0							28.8902	0
				273.564	0.00102564							1.57997	0.163151							476.604	0.00135249							0.31826	45.584							6.62257	0.107335							28.8902	0.0494461
				274.01	0.00102564							1.58421	0.163151							477.054	0.00135249							0.318274	45.584							6.62683	0.107335							28.9086	0.0494461
				274.01	0							1.58421	0							477.054	0							0.318274	0							6.62683	0							28.9086	0
				274.455	0							1.58845	0							477.505	0							0.318287	0							6.63109	0							28.9271	0
				274.455	0.00102564							1.58845	0.163151							477.505	0.00135249							0.318287	45.584							6.63109	0.107335							28.9271	0.0494461
				274.901	0.00102564							1.5927	0.163151							477.955	0.00135249							0.3183	45.584							6.63535	0.107335							28.9456	0.0494461
				274.901	0							1.5927	0							477.955	0							0.3183	0							6.63535	0							28.9456	0
				275.347	0							1.59694	0							478.406	0							0.318314	0							6.6396	0							28.9641	0
				275.347	0.00102564							1.59694	0.163151							478.406	0.00135249							0.318314	45.584							6.6396	0.107335							28.9641	0.0494461
				275.792	0.00102564							1.60118	0.163151							478.856	0.00135249							0.318327	45.584							6.64386	0.107335							28.9826	0.0494461
				275.792	0							1.60118	0							478.856	0							0.318327	0							6.64386	0							28.9826	0
				276.238	0							1.60543	0							479.307	0							0.318341	0							6.64812	0							29.0011	0
				276.238	0.00102564							1.60543	0.163151							479.307	0.00135249							0.318341	45.584							6.64812	0.107335							29.0011	0.0494461
				276.683	0.00102564							1.60967	0.163151							479.757	0.00135249							0.318354	45.584							6.65238	0.107335							29.0195	0.0494461
				276.683	0							1.60967	0							479.757	0							0.318354	0							6.65238	0							29.0195	0
				277.129	0							1.61391	0							480.208	0							0.318367	0							6.65663	0							29.038	0
				277.129	0.00102564							1.61391	0.163151							480.208	0.00135249							0.318367	45.584							6.65663	0.107335							29.038	0.0494461
				277.574	0.00102564							1.61816	0.163151							480.658	0.00135249							0.318381	45.584							6.66089	0.107335							29.0565	0.0494461
				277.574	0							1.61816	0							480.658	0							0.318381	0							6.66089	0							29.0565	0
				278.02	0							1.6224	0							481.109	0							0.318394	0							6.66515	0							29.075	0
				278.02	0.00102564							1.6224	0.163151							481.109	0.00135249							0.318394	45.584							6.66515	0.107335							29.075	0.0494461
				278.465	0.00102564							1.62665	0.163151							481.559	0.00135249							0.318407	45.584							6.66941	0.107335							29.0935	0.0494461
				278.465	0							1.62665	0							481.559	0							0.318407	0							6.66941	0							29.0935	0
				278.911	0							1.63089	0							482.01	0							0.318421	0							6.67366	0							29.112	0
				278.911	0.00102564							1.63089	0.163151							482.01	0.00135249							0.318421	45.584							6.67366	0.107335							29.112	0.0494461
				279.356	0.00102564							1.63513	0.163151							482.46	0.00135249							0.318434	45.584							6.67792	0.107335							29.1304	0.0494461
				279.356	0							1.63513	0							482.46	0							0.318434	0							6.67792	0							29.1304	0
				279.802	0							1.63938	0							482.911	0							0.318448	0							6.68218	0							29.1489	0
				279.802	0.00102564							1.63938	0.163151							482.911	0.00135249							0.318448	45.584							6.68218	0.107335							29.1489	0.0494461
				280.248	0.00102564							1.64362	0.163151							483.361	0.00135249							0.318461	45.584							6.68644	0.107335							29.1674	0.0494461
				280.248	0							1.64362	0							483.361	0							0.318461	0							6.68644	0							29.1674	0
				280.693	0							1.64786	0							483.812	0							0.318474	0							6.69069	0							29.1859	0
				280.693	0.00102564							1.64786	0.163151							483.812	0.00135249							0.318474	45.584							6.69069	0.107335							29.1859	0.0494461
				281.139	0.00102564							1.65211	0.163151							484.262	0.00135249							0.318488	45.584							6.69495	0.107335							29.2044	0.0494461
				281.139	0							1.65211	0							484.262	0							0.318488	0							6.69495	0							29.2044	0
				281.584	0							1.65635	0							484.713	0							0.318501	0							6.69921	0							29.2229	0
				281.584	0.00102564							1.65635	0.163151							484.713	0.00135249							0.318501	45.584							6.69921	0.107335							29.2229	0.0494461
				282.03	0.00102564							1.66059	0.163151							485.163	0.00135249							0.318514	45.584							6.70347	0.107335							29.2413	0.0494461
				282.03	0							1.66059	0							485.163	0							0.318514	0							6.70347	0							29.2413	0
				282.475	0							1.66484	0							485.614	0							0.318528	0							6.70772	0							29.2598	0
				282.475	0.00102564							1.66484	0.163151							485.614	0.00135249							0.318528	45.584							6.70772	0.107335							29.2598	0.0494461
				282.921	0.00102564							1.66908	0.163151							486.064	0.00135249							0.318541	45.584							6.71198	0.107335							29.2783	0.0494461
				282.921	0							1.66908	0							486.064	0							0.318541	0							6.71198	0							29.2783	0
				283.366	0							1.67332	0							486.515	0							0.318554	0							6.71624	0							29.2968	0
				283.366	0.00102564							1.67332	0.163151							486.515	0.00135249							0.318554	45.584							6.71624	0.107335							29.2968	0.0494461
				283.812	0.00102564							1.67757	0.163151							486.965	0.00135249							0.318568	45.584							6.7205	0.107335							29.3153	0.0494461
				283.812	0							1.67757	0							486.965	0							0.318568	0							6.7205	0							29.3153	0
				284.257	0							1.68181	0							487.416	0							0.318581	0							6.72475	0							29.3338	0
				284.257	0.00102564							1.68181	0.163151							487.416	0.00135249							0.318581	45.584							6.72475	0.107335							29.3338	0.0494461
				284.703	0.00102564							1.68605	0.163151							487.866	0.00135249							0.318595	45.584							6.72901	0.107335							29.3522	0.0494461
				284.703	0							1.68605	0							487.866	0							0.318595	0							6.72901	0							29.3522	0
				285.149	0							1.6903	0							488.317	0							0.318608	0							6.73327	0							29.3707	0
				285.149	0.00102564							1.6903	0.163151							488.317	0.00135249							0.318608	45.584							6.73327	0.107335							29.3707	0.0494461
				285.594	0.00102564							1.69454	0.163151							488.767	0.00135249							0.318621	45.584							6.73752	0.107335							29.3892	0.0494461
				285.594	0							1.69454	0							488.767	0							0.318621	0							6.73752	0							29.3892	0
				286.04	0							1.69878	0							489.218	0							0.318635	0							6.74178	0							29.4077	0
				286.04	0.00102564							1.69878	0.163151							489.218	0.00135249							0.318635	45.584							6.74178	0.107335							29.4077	0.0494461
				286.485	0.00102564							1.70303	0.163151							489.668	0.00135249							0.318648	45.584							6.74604	0.107335							29.4262	0.0494461
				286.485	0							1.70303	0							489.668	0							0.318648	0							6.74604	0							29.4262	0
				286.931	0							1.70727	0							490.119	0							0.318661	0							6.7503	0							29.4447	0
				286.931	0.00102564							1.70727	0.163151							490.119	0.00135249							0.318661	45.584							6.7503	0.107335							29.4447	0.0494461
				287.376	0.00102564							1.71151	0.163151							490.569	0.00135249							0.318675	45.584							6.75455	0.107335							29.4631	0.0494461
				287.376	0							1.71151	0							490.569	0							0.318675	0							6.75455	0							29.4631	0
				287.822	0							1.71576	0							491.02	0							0.318688	0							6.75881	0							29.4816	0
				287.822	0.00102564							1.71576	0.163151							491.02	0.00135249							0.318688	45.584							6.75881	0.107335							29.4816	0.0494461
				288.267	0.00102564							1.72	0.163151							491.47	0.00135249							0.318701	45.584							6.76307	0.107335							29.5001	0.0494461
				288.267	0							1.72	0							491.47	0							0.318701	0							6.76307	0							29.5001	0
				288.713	0							1.72424	0							491.921	0							0.318715	0							6.76733	0							29.5186	0
				288.713	0.00102564							1.72424	0.163151							491.921	0.00135249							0.318715	45.584							6.76733	0.107335							29.5186	0.0494461
				289.158	0.00102564							1.72849	0.163151							492.371	0.00135249							0.318728	45.584							6.77158	0.107335							29.5371	0.0494461
				289.158	0							1.72849	0							492.371	0							0.318728	0							6.77158	0							29.5371	0
				289.604	0							1.73273	0							492.822	0							0.318742	0							6.77584	0							29.5556	0
				289.604	0.00102564							1.73273	0.163151							492.822	0.00135249							0.318742	45.584							6.77584	0.107335							29.5556	0.0494461
				290.05	0.00102564							1.73697	0.163151							493.272	0.00135249							0.318755	45.584							6.7801	0.107335							29.574	0.0494461
				290.05	0							1.73697	0							493.272	0							0.318755	0							6.7801	0							29.574	0
				290.495	0							1.74122	0							493.723	0							0.318768	0							6.78436	0							29.5925	0
				290.495	0.00102564							1.74122	0.163151							493.723	0.00135249							0.318768	45.584							6.78436	0.107335							29.5925	0.0494461
				290.941	0.00102564							1.74546	0.163151							494.173	0.00135249							0.318782	45.584							6.78861	0.107335							29.611	0.0494461
				290.941	0							1.74546	0							494.173	0							0.318782	0							6.78861	0							29.611	0
				291.386	0							1.7497	0							494.624	0							0.318795	0							6.79287	0							29.6295	0
				291.386	0.00102564							1.7497	0.163151							494.624	0.00135249							0.318795	45.584							6.79287	0.107335							29.6295	0.0494461
				291.832	0.00102564							1.75395	0.163151							495.074	0.00135249							0.318808	45.584							6.79713	0.107335							29.648	0.0494461
				291.832	0							1.75395	0							495.074	0							0.318808	0							6.79713	0							29.648	0
				292.277	0							1.75819	0							495.525	0							0.318822	0							6.80139	0							29.6665	0
				292.277	0.00102564							1.75819	0.163151							495.525	0.00135249							0.318822	45.584							6.80139	0.107335							29.6665	0.0494461
				292.723	0.00102564							1.76243	0.163151							495.975	0.00135249							0.318835	45.584							6.80564	0.107335							29.6849	0.0494461
				292.723	0							1.76243	0							495.975	0							0.318835	0							6.80564	0							29.6849	0
				293.168	0							1.76668	0							496.426	0							0.318849	0							6.8099	0							29.7034	0
				293.168	0.00102564							1.76668	0.163151							496.426	0.00135249							0.318849	45.584							6.8099	0.107335							29.7034	0.0494461
				293.614	0.00102564							1.77092	0.163151							496.876	0.00135249							0.318862	45.584							6.81416	0.107335							29.7219	0.0494461
				293.614	0							1.77092	0							496.876	0							0.318862	0							6.81416	0							29.7219	0
				294.059	0							1.77516	0							497.327	0							0.318875	0							6.81842	0							29.7404	0
				294.059	0.00102564							1.77516	0.163151							497.327	0.00135249							0.318875	45.584							6.81842	0.107335							29.7404	0.0494461
				294.505	0.00102564							1.77941	0.163151							497.777	0.00135249							0.318889	45.584							6.82267	0.107335							29.7589	0.0494461
				294.505	0							1.77941	0							497.777	0							0.318889	0							6.82267	0							29.7589	0
				294.95	0							1.78365	0							498.228	0							0.318902	0							6.82693	0							29.7774	0
				294.95	0.00102564							1.78365	0.163151							498.228	0.00135249							0.318902	45.584							6.82693	0.107335							29.7774	0.0494461
				295.396	0.00102564							1.78789	0.163151							498.678	0.00135249							0.318915	45.584							6.83119	0.107335							29.7959	0.0494461
				295.396	0							1.78789	0							498.678	0							0.318915	0							6.83119	0							29.7959	0
				295.842	0							1.79214	0							499.129	0							0.318929	0							6.83545	0							29.8143	0
				295.842	0.00102564							1.79214	0.163151							499.129	0.00135249							0.318929	45.584							6.83545	0.107335							29.8143	0.0494461
				296.287	0.00102564							1.79638	0.163151							499.579	0.00135249							0.318942	45.584							6.8397	0.107335							29.8328	0.0494461
				296.287	0							1.79638	0							499.579	0							0.318942	0							6.8397	0							29.8328	0
				296.733	0							1.80062	0							500.03	0							0.318955	0							6.84396	0							29.8513	0
				296.733	0.00102564							1.80062	0.163151							500.03	0.00135249							0.318955	45.584							6.84396	0.107335							29.8513	0.0494461
				297.178	0.00102564							1.80487	0.163151							500.48	0.00135249							0.318969	45.584							6.84822	0.107335							29.8698	0.0494461
				297.178	0							1.80487	0							500.48	0							0.318969	0							6.84822	0							29.8698	0
				297.624	0							1.80911	0							500.931	0							0.318982	0							6.85248	0							29.8883	0
				297.624	0.00102564							1.80911	0.163151							500.931	0.00135249							0.318982	45.584							6.85248	0.107335							29.8883	0.0494461
				298.069	0.00102564							1.81335	0.163151							501.381	0.00135249							0.318996	45.584							6.85673	0.107335							29.9068	0.0494461
				298.069	0							1.81335	0							501.381	0							0.318996	0							6.85673	0							29.9068	0
				298.515	0							1.8176	0							501.832	0							0.319009	0							6.86099	0							29.9252	0
				298.515	0.00102564							1.8176	0.163151							501.832	0.00135249							0.319009	45.584							6.86099	0.107335							29.9252	0.0494461
				298.96	0.00102564							1.82184	0.163151							502.282	0.00135249							0.319022	45.584							6.86525	0.107335							29.9437	0.0494461
				298.96	0							1.82184	0							502.282	0							0.319022	0							6.86525	0							29.9437	0
				299.406	0							1.82608	0							502.733	0							0.319036	0							6.8695	0							29.9622	0
				299.406	0.00102564							1.82608	0.163151							502.733	0.00135249							0.319036	45.584							6.8695	0.107335							29.9622	0.0494461
				299.851	0.00102564							1.83033	0.163151							503.183	0.00135249							0.319049	45.584							6.87376	0.107335							29.9807	0.0494461
				299.851	0							1.83033	0							503.183	0							0.319049	0							6.87376	0							29.9807	0
				300.297	0							1.83457	0							503.634	0							0.319062	0							6.87802	0							29.9992	0
				300.297	0.00102564							1.83457	0.163151							503.634	0.00135249							0.319062	45.584							6.87802	0.107335							29.9992	0.0494461
				300.743	0.00102564							1.83881	0.163151							504.084	0.00135249							0.319076	45.584							6.88228	0.107335							30.0177	0.0494461
				300.743	0							1.83881	0							504.084	0							0.319076	0							6.88228	0							30.0177	0
				301.188	0							1.84306	0							504.535	0							0.319089	0							6.88653	0							30.0361	0
				301.188	0.00102564							1.84306	0.163151							504.535	0.00135249							0.319089	45.584							6.88653	0.107335							30.0361	0.0494461
				301.634	0.00102564							1.8473	0.163151							504.985	0.00135249							0.319102	45.584							6.89079	0.107335							30.0546	0.0494461
				301.634	0							1.8473	0							504.985	0							0.319102	0							6.89079	0							30.0546	0
				302.079	0							1.85154	0							505.436	0							0.319116	0							6.89505	0							30.0731	0
				302.079	0.00102564							1.85154	0.163151							505.436	0.00135249							0.319116	45.584							6.89505	0.107335							30.0731	0.0494461
				302.525	0.00102564							1.85579	0.163151							505.886	0.00135249							0.319129	45.584							6.89931	0.107335							30.0916	0.0494461
				302.525	0							1.85579	0							505.886	0							0.319129	0							6.89931	0							30.0916	0
				302.97	0							1.86003	0							506.337	0							0.319143	0							6.90356	0							30.1101	0
				302.97	0.00102564							1.86003	0.163151							506.337	0.00135249							0.319143	45.584							6.90356	0.107335							30.1101	0.0494461
				303.416	0.00102564							1.86427	0.163151							506.787	0.00135249							0.319156	45.584							6.90782	0.107335							30.1286	0.0494461
				303.416	0							1.86427	0							506.787	0							0.319156	0							6.90782	0							30.1286	0
				303.861	0							1.86852	0							507.238	0							0.319169	0							6.91208	0							30.147	0
				303.861	0.00102564							1.86852	0.163151							507.238	0.00135249							0.319169	45.584							6.91208	0.107335							30.147	0.0494461
				304.307	0.00102564							1.87276	0.163151							507.688	0.00135249							0.319183	45.584							6.91634	0.107335							30.1655	0.0494461
				304.307	0							1.87276	0							507.688	0							0.319183	0							6.91634	0							30.1655	0
				304.752	0							1.877	0							508.139	0							0.319196	0							6.92059	0							30.184	0
				304.752	0.00102564							1.877	0.163151							508.139	0.00135249							0.319196	45.584							6.92059	0.107335							30.184	0.0494461
				305.198	0.00102564							1.88125	0.163151							508.589	0.00135249							0.319209	45.584							6.92485	0.107335							30.2025	0.0494461
				305.198	0							1.88125	0							508.589	0							0.319209	0							6.92485	0							30.2025	0
				305.644	0							1.88549	0							509.04	0							0.319223	0							6.92911	0							30.221	0
				305.644	0.00102564							1.88549	0.163151							509.04	0.00135249							0.319223	45.584							6.92911	0.107335							30.221	0.0494461
				306.089	0.00102564							1.88973	0.163151							509.49	0.00135249							0.319236	45.584							6.93337	0.107335							30.2395	0.0494461
				306.089	0							1.88973	0							509.49	0							0.319236	0							6.93337	0							30.2395	0
				306.535	0							1.89398	0							509.941	0							0.31925	0							6.93762	0							30.2579	0
				306.535	0.00102564							1.89398	0.163151							509.941	0.00135249							0.31925	45.584							6.93762	0.107335							30.2579	0.0494461
				306.98	0.00102564							1.89822	0.163151							510.391	0.00135249							0.319263	45.584							6.94188	0.107335							30.2764	0.0494461
				306.98	0							1.89822	0							510.391	0							0.319263	0							6.94188	0							30.2764	0
				307.426	0							1.90246	0							510.842	0							0.319276	0							6.94614	0							30.2949	0
				307.426	0.00102564							1.90246	0.163151							510.842	0.00135249							0.319276	45.584							6.94614	0.107335							30.2949	0.0494461
				307.871	0.00102564							1.90671	0.163151							511.292	0.00135249							0.31929	45.584							6.9504	0.107335							30.3134	0.0494461
				307.871	0							1.90671	0							511.292	0							0.31929	0							6.9504	0							30.3134	0
				308.317	0							1.91095	0							511.743	0							0.319303	0							6.95465	0							30.3319	0
				308.317	0.00102564							1.91095	0.163151							511.743	0.00135249							0.319303	45.584							6.95465	0.107335							30.3319	0.0494461
				308.762	0.00102564							1.91519	0.163151							512.193	0.00135249							0.319316	45.584							6.95891	0.107335							30.3504	0.0494461
				308.762	0							1.91519	0							512.193	0							0.319316	0							6.95891	0							30.3504	0
				309.208	0							1.91944	0							512.644	0							0.31933	0							6.96317	0							30.3688	0
				309.208	0.00102564							1.91944	0.163151							512.644	0.00135249							0.31933	45.584							6.96317	0.107335							30.3688	0.0494461
				309.653	0.00102564							1.92368	0.163151							513.094	0.00135249							0.319343	45.584							6.96743	0.107335							30.3873	0.0494461
				309.653	0							1.92368	0							513.094	0							0.319343	0							6.96743	0							30.3873	0
				310.099	0							1.92792	0							513.545	0							0.319356	0							6.97168	0							30.4058	0
				310.099	0.00102564							1.92792	0.163151							513.545	0.00135249							0.319356	45.584							6.97168	0.107335							30.4058	0.0494461
				310.545	0.00102564							1.93217	0.163151							513.995	0.00135249							0.31937	45.584							6.97594	0.107335							30.4243	0.0494461
				310.545	0							1.93217	0							513.995	0							0.31937	0							6.97594	0							30.4243	0
				310.99	0							1.93641	0							514.446	0							0.319383	0							6.9802	0							30.4428	0
				310.99	0.00102564							1.93641	0.163151							514.446	0.00135249							0.319383	45.584							6.9802	0.107335							30.4428	0.0494461
				311.436	0.00102564							1.94065	0.163151							514.896	0.00135249							0.319397	45.584							6.98446	0.107335							30.4613	0.0494461
				311.436	0							1.94065	0							514.896	0							0.319397	0							6.98446	0							30.4613	0
				311.881	0							1.9449	0							515.347	0							0.31941	0							6.98871	0							30.4797	0
				311.881	0.00102564							1.9449	0.163151							515.347	0.00135249							0.31941	45.584							6.98871	0.107335							30.4797	0.0494461
				312.327	0.00102564							1.94914	0.163151							515.797	0.00135249							0.319423	45.584							6.99297	0.107335							30.4982	0.0494461
				312.327	0							1.94914	0							515.797	0							0.319423	0							6.99297	0							30.4982	0
				312.772	0							1.95338	0							516.248	0							0.319437	0							6.99723	0							30.5167	0
				312.772	0.00102564							1.95338	0.163151							516.248	0.00135249							0.319437	45.584							6.99723	0.107335							30.5167	0.0494461
				313.218	0.00102564							1.95763	0.163151							516.698	0.00135249							0.31945	45.584							7.00149	0.107335							30.5352	0.0494461
				313.218	0							1.95763	0							516.698	0							0.31945	0							7.00149	0							30.5352	0
				313.663	0							1.96187	0							517.149	0							0.319463	0							7.00574	0							30.5537	0
				313.663	0.00102564							1.96187	0.163151							517.149	0.00135249							0.319463	45.584							7.00574	0.107335							30.5537	0.0494461
				314.109	0.00102564							1.96611	0.163151							517.599	0.00135249							0.319477	45.584							7.01	0.107335							30.5722	0.0494461
				314.109	0							1.96611	0							517.599	0							0.319477	0							7.01	0							30.5722	0
				314.554	0							1.97036	0							518.05	0							0.31949	0							7.01426	0							30.5906	0
				314.554	0.00102564							1.97036	0.163151							518.05	0.00135249							0.31949	45.584							7.01426	0.107335							30.5906	0.0494461
				315	0.00102564							1.9746	0.163151							518.5	0.00135249							0.319503	45.584							7.01851	0.107335							30.6091	0.0494461
				315	0							1.9746	0							518.5	0							0.319503	0							7.01851	0							30.6091	0
				315.446	0							1.97884	0							518.95	0							0.319517	0							7.02277	0							30.6276	0
				315.446	0.00102564							1.97884	0.163151							518.95	0.00135249							0.319517	45.584							7.02277	0.107335							30.6276	0.0494461
				315.891	0.00102564							1.98309	0.163151							519.401	0.00135249							0.31953	45.584							7.02703	0.107335							30.6461	0.0494461
				315.891	0							1.98309	0							519.401	0							0.31953	0							7.02703	0							30.6461	0
				316.337	0							1.98733	0							519.851	0							0.319544	0							7.03129	0							30.6646	0
				316.337	0.00102564							1.98733	0.163151							519.851	0.00135249							0.319544	45.584							7.03129	0.107335							30.6646	0.0494461
				316.782	0.00102564							1.99157	0.163151							520.302	0.00135249							0.319557	45.584							7.03554	0.107335							30.6831	0.0494461
				316.782	0							1.99157	0							520.302	0							0.319557	0							7.03554	0							30.6831	0
				317.228	0							1.99582	0							520.752	0							0.31957	0							7.0398	0							30.7015	0
				317.228	0.00102564							1.99582	0.163151							520.752	0.00135249							0.31957	45.584							7.0398	0.107335							30.7015	0.0494461
				317.673	0.00102564							2.00006	0.163151							521.203	0.00135249							0.319584	45.584							7.04406	0.107335							30.72	0.0494461
				317.673	0							2.00006	0							521.203	0							0.319584	0							7.04406	0							30.72	0
				318.119	0							2.0043	0							521.653	0							0.319597	0							7.04832	0							30.7385	0
				318.119	0.00102564							2.0043	0.163151							521.653	0.00135249							0.319597	45.584							7.04832	0.107335							30.7385	0.0494461
				318.564	0.00102564							2.00855	0.163151							522.104	0.00135249							0.31961	45.584							7.05257	0.107335							30.757	0.0494461
				318.564	0							2.00855	0							522.104	0							0.31961	0							7.05257	0							30.757	0
				319.01	0							2.01279	0							522.554	0							0.319624	0							7.05683	0							30.7755	0
				319.01	0.00102564							2.01279	0.163151							522.554	0.00135249							0.319624	45.584							7.05683	0.107335							30.7755	0.0494461
				319.455	0.00102564							2.01703	0.163151							523.005	0.00135249							0.319637	45.584							7.06109	0.107335							30.794	0.0494461
				319.455	0							2.01703	0							523.005	0							0.319637	0							7.06109	0							30.794	0
				319.901	0							2.02128	0							523.455	0							0.31965	0							7.06535	0							30.8124	0
				319.901	0.00102564							2.02128	0.163151							523.455	0.00135249							0.31965	45.584							7.06535	0.107335							30.8124	0.0494461
				320.347	0.00102564							2.02552	0.163151							523.906	0.00135249							0.319664	45.584							7.0696	0.107335							30.8309	0.0494461
				320.347	0							2.02552	0							523.906	0							0.319664	0							7.0696	0							30.8309	0
				320.792	0							2.02977	0							524.356	0							0.319677	0							7.07386	0							30.8494	0
				320.792	0.00102564							2.02977	0.163151							524.356	0.00135249							0.319677	45.584							7.07386	0.107335							30.8494	0.0494461
				321.238	0.00102564							2.03401	0.163151							524.807	0.00135249							0.319691	45.584							7.07812	0.107335							30.8679	0.0494461
				321.238	0							2.03401	0							524.807	0							0.319691	0							7.07812	0							30.8679	0
				321.683	0							2.03825	0							525.257	0							0.319704	0							7.08238	0							30.8864	0
				321.683	0.00102564							2.03825	0.163151							525.257	0.00135249							0.319704	45.584							7.08238	0.107335							30.8864	0.0494461
				322.129	0.00102564							2.0425	0.163151							525.708	0.00135249							0.319717	45.584							7.08663	0.107335							30.9049	0.0494461
				322.129	0							2.0425	0							525.708	0							0.319717	0							7.08663	0							30.9049	0
				322.574	0							2.04674	0							526.158	0							0.319731	0							7.09089	0							30.9233	0
				322.574	0.00102564							2.04674	0.163151							526.158	0.00135249							0.319731	45.584							7.09089	0.107335							30.9233	0.0494461
				323.02	0.00102564							2.05098	0.163151							526.609	0.00135249							0.319744	45.584							7.09515	0.107335							30.9418	0.0494461
				323.02	0							2.05098	0							526.609	0							0.319744	0							7.09515	0							30.9418	0
				323.465	0							2.05523	0							527.059	0							0.319757	0							7.09941	0							30.9603	0
				323.465	0.00102564							2.05523	0.163151							527.059	0.00135249							0.319757	45.584							7.09941	0.107335							30.9603	0.0494461
				323.911	0.00102564							2.05947	0.163151							527.51	0.00135249							0.319771	45.584							7.10366	0.107335							30.9788	0.0494461
				323.911	0							2.05947	0							527.51	0							0.319771	0							7.10366	0							30.9788	0
				324.356	0							2.06371	0							527.96	0							0.319784	0							7.10792	0							30.9973	0
				324.356	0.00102564							2.06371	0.163151							527.96	0.00135249							0.319784	45.584							7.10792	0.107335							30.9973	0.0494461
				324.802	0.00102564							2.06796	0.163151							528.411	0.00135249							0.319798	45.584							7.11218	0.107335							31.0158	0.0494461
				324.802	0							2.06796	0							528.411	0							0.319798	0							7.11218	0							31.0158	0
				325.248	0							2.0722	0							528.861	0							0.319811	0							7.11644	0							31.0342	0
				325.248	0.00102564							2.0722	0.163151							528.861	0.00135249							0.319811	45.584							7.11644	0.107335							31.0342	0.0494461
				325.693	0.00102564							2.07644	0.163151							529.312	0.00135249							0.319824	45.584							7.12069	0.107335							31.0527	0.0494461
				325.693	0							2.07644	0							529.312	0							0.319824	0							7.12069	0							31.0527	0
				326.139	0							2.08069	0							529.762	0							0.319838	0							7.12495	0							31.0712	0
				326.139	0.00102564							2.08069	0.163151							529.762	0.00135249							0.319838	45.584							7.12495	0.107335							31.0712	0.0494461
				326.584	0.00102564							2.08493	0.163151							530.213	0.00135249							0.319851	45.584							7.12921	0.107335							31.0897	0.0494461
				326.584	0							2.08493	0							530.213	0							0.319851	0							7.12921	0							31.0897	0
				327.03	0							2.08917	0							530.663	0							0.319864	0							7.13347	0							31.1082	0
				327.03	0.00102564							2.08917	0.163151							530.663	0.00135249							0.319864	45.584							7.13347	0.107335							31.1082	0.0494461
				327.475	0.00102564							2.09342	0.163151							531.114	0.00135249							0.319878	45.584							7.13772	0.107335							31.1267	0.0494461
				327.475	0							2.09342	0							531.114	0							0.319878	0							7.13772	0							31.1267	0
				327.921	0							2.09766	0							531.564	0							0.319891	0							7.14198	0							31.1451	0
				327.921	0.00102564							2.09766	0.163151							531.564	0.00135249							0.319891	45.584							7.14198	0.107335							31.1451	0.0494461
				328.366	0.00102564							2.1019	0.163151							532.015	0.00135249							0.319904	45.584							7.14624	0.107335							31.1636	0.0494461
				328.366	0							2.1019	0							532.015	0							0.319904	0							7.14624	0							31.1636	0
				328.812	0							2.10615	0							532.465	0							0.319918	0							7.1505	0							31.1821	0
				328.812	0.00102564							2.10615	0.163151							532.465	0.00135249							0.319918	45.584							7.1505	0.107335							31.1821	0.0494461
				329.257	0.00102564							2.11039	0.163151							532.916	0.00135249							0.319931	45.584							7.15475	0.107335							31.2006	0.0494461
				329.257	0							2.11039	0							532.916	0							0.319931	0							7.15475	0							31.2006	0
				329.703	0							2.11463	0							533.366	0							0.319945	0							7.15901	0							31.2191	0
				329.703	0.00102564							2.11463	0.163151							533.366	0.00135249							0.319945	45.584							7.15901	0.107335							31.2191	0.0494461
				330.149	0.00102564							2.11888	0.163151							533.817	0.00135249							0.319958	45.584							7.16327	0.107335							31.2376	0.0494461
				330.149	0							2.11888	0							533.817	0							0.319958	0							7.16327	0							31.2376	0
				330.594	0							2.12312	0							534.267	0							0.319971	0							7.16752	0							31.256	0
				330.594	0.00102564							2.12312	0.163151							534.267	0.00135249							0.319971	45.584							7.16752	0.107335							31.256	0.0494461
				331.04	0.00102564							2.12736	0.163151							534.718	0.00135249							0.319985	45.584							7.17178	0.107335							31.2745	0.0494461
				331.04	0							2.12736	0							534.718	0							0.319985	0							7.17178	0							31.2745	0
				331.485	0							2.13161	0							535.168	0							0.319998	0							7.17604	0							31.293	0
				331.485	0.00102564							2.13161	0.163151							535.168	0.00135249							0.319998	45.584							7.17604	0.107335							31.293	0.0494461
				331.931	0.00102564							2.13585	0.163151							535.619	0.00135249							0.320011	45.584							7.1803	0.107335							31.3115	0.0494461
				331.931	0							2.13585	0							535.619	0							0.320011	0							7.1803	0							31.3115	0
				332.376	0							2.14009	0							536.069	0							0.320025	0							7.18455	0							31.33	0
				332.376	0.00102564							2.14009	0.163151							536.069	0.00135249							0.320025	45.584							7.18455	0.107335							31.33	0.0494461
				332.822	0.00102564							2.14434	0.163151							536.52	0.00135249							0.320038	45.584							7.18881	0.107335							31.3485	0.0494461
				332.822	0							2.14434	0							536.52	0							0.320038	0							7.18881	0							31.3485	0
				333.267	0							2.14858	0							536.97	0							0.320051	0							7.19307	0							31.3669	0
				333.267	0.00102564							2.14858	0.163151							536.97	0.00135249							0.320051	45.584							7.19307	0.107335							31.3669	0.0494461
				333.713	0.00102564							2.15282	0.163151							537.421	0.00135249							0.320065	45.584							7.19733	0.107335							31.3854	0.0494461
				333.713	0							2.15282	0							537.421	0							0.320065	0							7.19733	0							31.3854	0
				334.158	0							2.15707	0							537.871	0							0.320078	0							7.20158	0							31.4039	0
				334.158	0.00102564							2.15707	0.163151							537.871	0.00135249							0.320078	45.584							7.20158	0.107335							31.4039	0.0494461
				334.604	0.00102564							2.16131	0.163151							538.322	0.00135249							0.320092	45.584							7.20584	0.107335							31.4224	0.0494461
				334.604	0							2.16131	0							538.322	0							0.320092	0							7.20584	0							31.4224	0
				335.05	0							2.16555	0							538.772	0							0.320105	0							7.2101	0							31.4409	0
				335.05	0.00102564							2.16555	0.163151							538.772	0.00135249							0.320105	45.584							7.2101	0.107335							31.4409	0.0494461
				335.495	0.00102564							2.1698	0.163151							539.223	0.00135249							0.320118	45.584							7.21436	0.107335							31.4594	0.0494461
				335.495	0							2.1698	0							539.223	0							0.320118	0							7.21436	0							31.4594	0
				335.941	0							2.17404	0							539.673	0							0.320132	0							7.21861	0							31.4779	0
				335.941	0.00102564							2.17404	0.163151							539.673	0.00135249							0.320132	45.584							7.21861	0.107335							31.4779	0.0494461
				336.386	0.00102564							2.17828	0.163151							540.124	0.00135249							0.320145	45.584							7.22287	0.107335							31.4963	0.0494461
				336.386	0							2.17828	0							540.124	0							0.320145	0							7.22287	0							31.4963	0
				336.832	0							2.18253	0							540.574	0							0.320158	0							7.22713	0							31.5148	0
				336.832	0.00102564							2.18253	0.163151							540.574	0.00135249							0.320158	45.584							7.22713	0.107335							31.5148	0.0494461
				337.277	0.00102564							2.18677	0.163151							541.025	0.00135249							0.320172	45.584							7.23139	0.107335							31.5333	0.0494461
				337.277	0							2.18677	0							541.025	0							0.320172	0							7.23139	0							31.5333	0
				337.723	0							2.19101	0							541.475	0							0.320185	0							7.23564	0							31.5518	0
				337.723	0.00102564							2.19101	0.163151							541.475	0.00135249							0.320185	45.584							7.23564	0.107335							31.5518	0.0494461
				338.168	0.00102564							2.19526	0.163151							541.926	0.00135249							0.320199	45.584							7.2399	0.107335							31.5703	0.0494461
				338.168	0							2.19526	0							541.926	0							0.320199	0							7.2399	0							31.5703	0
				338.614	0							2.1995	0							542.376	0							0.320212	0							7.24416	0							31.5888	0
				338.614	0.00102564							2.1995	0.163151							542.376	0.00135249							0.320212	45.584							7.24416	0.107335							31.5888	0.0494461
				339.059	0.00102564							2.20374	0.163151							542.827	0.00135249							0.320225	45.584							7.24842	0.107335							31.6072	0.0494461
				339.059	0							2.20374	0							542.827	0							0.320225	0							7.24842	0							31.6072	0
				339.505	0							2.20799	0							543.277	0							0.320239	0							7.25267	0							31.6257	0
				339.505	0.00102564							2.20799	0.163151							543.277	0.00135249							0.320239	45.584							7.25267	0.107335							31.6257	0.0494461
				339.95	0.00102564							2.21223	0.163151							543.728	0.00135249							0.320252	45.584							7.25693	0.107335							31.6442	0.0494461
				339.95	0							2.21223	0							543.728	0							0.320252	0							7.25693	0							31.6442	0
				340.396	0							2.21647	0							544.178	0							0.320265	0							7.26119	0							31.6627	0
				340.396	0.00102564							2.21647	0.163151							544.178	0.00135249							0.320265	45.584							7.26119	0.107335							31.6627	0.0494461
				340.842	0.00102564							2.22072	0.163151							544.629	0.00135249							0.320279	45.584							7.26545	0.107335							31.6812	0.0494461
				340.842	0							2.22072	0							544.629	0							0.320279	0							7.26545	0							31.6812	0
				341.287	0							2.22496	0							545.079	0							0.320292	0							7.2697	0							31.6997	0
				341.287	0.00102564							2.22496	0.163151							545.079	0.00135249							0.320292	45.584							7.2697	0.107335							31.6997	0.0494461
				341.733	0.00102564							2.2292	0.163151							545.53	0.00135249							0.320305	45.584							7.27396	0.107335							31.7181	0.0494461
				341.733	0							2.2292	0							545.53	0							0.320305	0							7.27396	0							31.7181	0
				342.178	0							2.23345	0							545.98	0							0.320319	0							7.27822	0							31.7366	0
				342.178	0.00102564							2.23345	0.163151							545.98	0.00135249							0.320319	45.584							7.27822	0.107335							31.7366	0.0494461
				342.624	0.00102564							2.23769	0.163151							546.431	0.00135249							0.320332	45.584							7.28248	0.107335							31.7551	0.0494461
				342.624	0							2.23769	0							546.431	0							0.320332	0							7.28248	0							31.7551	0
				343.069	0							2.24193	0							546.881	0							0.320346	0							7.28673	0							31.7736	0
				343.069	0.00102564							2.24193	0.163151							546.881	0.00135249							0.320346	45.584							7.28673	0.107335							31.7736	0.0494461
				343.515	0.00102564							2.24618	0.163151							547.332	0.00135249							0.320359	45.584							7.29099	0.107335							31.7921	0.0494461
				343.515	0							2.24618	0							547.332	0							0.320359	0							7.29099	0							31.7921	0
				343.96	0							2.25042	0							547.782	0							0.320372	0							7.29525	0							31.8106	0
				343.96	0.00102564							2.25042	0.163151							547.782	0.00135249							0.320372	45.584							7.29525	0.107335							31.8106	0.0494461
				344.406	0.00102564							2.25466	0.163151							548.233	0.00135249							0.320386	45.584							7.2995	0.107335							31.829	0.0494461
				344.406	0							2.25466	0							548.233	0							0.320386	0							7.2995	0							31.829	0
				344.851	0							2.25891	0							548.683	0							0.320399	0							7.30376	0							31.8475	0
				344.851	0.00102564							2.25891	0.163151							548.683	0.00135249							0.320399	45.584							7.30376	0.107335							31.8475	0.0494461
				345.297	0.00102564							2.26315	0.163151							549.134	0.00135249							0.320412	45.584							7.30802	0.107335							31.866	0.0494461
				345.297	0							2.26315	0							549.134	0							0.320412	0							7.30802	0							31.866	0
				345.743	0							2.26739	0							549.584	0							0.320426	0							7.31228	0							31.8845	0
				345.743	0.00102564							2.26739	0.163151							549.584	0.00135249							0.320426	45.584							7.31228	0.107335							31.8845	0.0494461
				346.188	0.00102564							2.27164	0.163151							550.035	0.00135249							0.320439	45.584							7.31653	0.107335							31.903	0.0494461
				346.188	0							2.27164	0							550.035	0							0.320439	0							7.31653	0							31.903	0
				346.634	0							2.27588	0							550.485	0							0.320452	0							7.32079	0							31.9215	0
				346.634	0.00102564							2.27588	0.163151							550.485	0.00135249							0.320452	45.584							7.32079	0.107335							31.9215	0.0494461
				347.079	0.00102564							2.28012	0.163151							550.936	0.00135249							0.320466	45.584							7.32505	0.107335							31.9399	0.0494461
				347.079	0							2.28012	0							550.936	0							0.320466	0							7.32505	0							31.9399	0
				347.525	0							2.28437	0							551.386	0							0.320479	0							7.32931	0							31.9584	0
				347.525	0.00102564							2.28437	0.163151							551.386	0.00135249							0.320479	45.584							7.32931	0.107335							31.9584	0.0494461
				347.97	0.00102564							2.28861	0.163151							551.837	0.00135249							0.320493	45.584							7.33356	0.107335							31.9769	0.0494461
				347.97	0							2.28861	0							551.837	0							0.320493	0							7.33356	0							31.9769	0
				348.416	0							2.29285	0							552.287	0							0.320506	0							7.33782	0							31.9954	0
				348.416	0.00102564							2.29285	0.163151							552.287	0.00135249							0.320506	45.584							7.33782	0.107335							31.9954	0.0494461
				348.861	0.00102564							2.2971	0.163151							552.738	0.00135249							0.320519	45.584							7.34208	0.107335							32.0139	0.0494461
				348.861	0							2.2971	0							552.738	0							0.320519	0							7.34208	0							32.0139	0
				349.307	0							2.30134	0							553.188	0							0.320533	0							7.34634	0							32.0324	0
				349.307	0.00102564							2.30134	0.163151							553.188	0.00135249							0.320533	45.584							7.34634	0.107335							32.0324	0.0494461
				349.752	0.00102564							2.30558	0.163151							553.639	0.00135249							0.320546	45.584							7.35059	0.107335							32.0508	0.0494461
				349.752	0							2.30558	0							553.639	0							0.320546	0							7.35059	0							32.0508	0
				350.198	0							2.30983	0							554.089	0							0.320559	0							7.35485	0							32.0693	0
				350.198	0.00102564							2.30983	0.163151							554.089	0.00135249							0.320559	45.584							7.35485	0.107335							32.0693	0.0494461
				350.644	0.00102564							2.31407	0.163151							554.54	0.00135249							0.320573	45.584							7.35911	0.107335							32.0878	0.0494461
				350.644	0							2.31407	0							554.54	0							0.320573	0							7.35911	0							32.0878	0
				351.089	0							2.31831	0							554.99	0							0.320586	0							7.36337	0							32.1063	0
				351.089	0.00102564							2.31831	0.163151							554.99	0.00135249							0.320586	45.584							7.36337	0.107335							32.1063	0.0494461
				351.535	0.00102564							2.32256	0.163151							555.441	0.00135249							0.3206	45.584							7.36762	0.107335							32.1248	0.0494461
				351.535	0							2.32256	0							555.441	0							0.3206	0							7.36762	0							32.1248	0
				351.98	0							2.3268	0							555.891	0							0.320613	0							7.37188	0							32.1433	0
				351.98	0.00102564							2.3268	0.163151							555.891	0.00135249							0.320613	45.584							7.37188	0.107335							32.1433	0.0494461
				352.426	0.00102564							2.33104	0.163151							556.342	0.00135249							0.320626	45.584							7.37614	0.107335							32.1617	0.0494461
				352.426	0							2.33104	0							556.342	0							0.320626	0							7.37614	0							32.1617	0
				352.871	0							2.33529	0							556.792	0							0.32064	0							7.3804	0							32.1802	0
				352.871	0.00102564							2.33529	0.163151							556.792	0.00135249							0.32064	45.584							7.3804	0.107335							32.1802	0.0494461
				353.317	0.00102564							2.33953	0.163151							557.243	0.00135249							0.320653	45.584							7.38465	0.107335							32.1987	0.0494461
				353.317	0							2.33953	0							557.243	0							0.320653	0							7.38465	0							32.1987	0
				353.762	0							2.34377	0							557.693	0							0.320666	0							7.38891	0							32.2172	0
				353.762	0.00102564							2.34377	0.163151							557.693	0.00135249							0.320666	45.584							7.38891	0.107335							32.2172	0.0494461
				354.208	0.00102564							2.34802	0.163151							558.144	0.00135249							0.32068	45.584							7.39317	0.107335							32.2357	0.0494461
				354.208	0							2.34802	0							558.144	0							0.32068	0							7.39317	0							32.2357	0
				354.653	0							2.35226	0							558.594	0							0.320693	0							7.39743	0							32.2542	0
				354.653	0.00102564							2.35226	0.163151							558.594	0.00135249							0.320693	45.584							7.39743	0.107335							32.2542	0.0494461
				355.099	0.00102564							2.3565	0.163151							559.045	0.00135249							0.320706	45.584							7.40168	0.107335							32.2726	0.0494461
				355.099	0							2.3565	0							559.045	0							0.320706	0							7.40168	0							32.2726	0
				355.545	0							2.36075	0							559.495	0							0.32072	0							7.40594	0							32.2911	0
				355.545	0.00102564							2.36075	0.163151							559.495	0.00135249							0.32072	45.584							7.40594	0.107335							32.2911	0.0494461
				355.99	0.00102564							2.36499	0.163151							559.946	0.00135249							0.320733	45.584							7.4102	0.107335							32.3096	0.0494461
				355.99	0							2.36499	0							559.946	0							0.320733	0							7.4102	0							32.3096	0
				356.436	0							2.36923	0							560.396	0							0.320747	0							7.41446	0							32.3281	0
				356.436	0.00102564							2.36923	0.163151							560.396	0.00135249							0.320747	45.584							7.41446	0.107335							32.3281	0.0494461
				356.881	0.00102564							2.37348	0.163151							560.847	0.00135249							0.32076	45.584							7.41871	0.107335							32.3466	0.0494461
				356.881	0							2.37348	0							560.847	0							0.32076	0							7.41871	0							32.3466	0
				357.327	0							2.37772	0							561.297	0							0.320773	0							7.42297	0							32.3651	0
				357.327	0.00102564							2.37772	0.163151							561.297	0.00135249							0.320773	45.584							7.42297	0.107335							32.3651	0.0494461
				357.772	0.00102564							2.38196	0.163151							561.748	0.00135249							0.320787	45.584							7.42723	0.107335							32.3835	0.0494461
				357.772	0							2.38196	0							561.748	0							0.320787	0							7.42723	0							32.3835	0
				358.218	0							2.38621	0							562.198	0							0.3208	0							7.43149	0							32.402	0
				358.218	0.00102564							2.38621	0.163151							562.198	0.00135249							0.3208	51.2821							7.43149	0.107335							32.402	0.0782896
				358.663	0.00102564							2.39045	0.163151							562.649	0.00135249							0.320814	51.2821							7.43574	0.107335							32.4207	0.0782896
				358.663	0							2.39045	0							562.649	0							0.320814	0							7.43574	0							32.4207	0
				359.109	0							2.39469	0							563.099	0							0.320827	0							7.44	0							32.4394	0
				359.109	0.00102564							2.39469	0.108767							563.099	0.00135249							0.320827	51.2821							7.44	0.125224							32.4394	0.0782896
				359.554	0.00102564							2.39894	0.108767							563.55	0.00135249							0.320841	51.2821							7.44426	0.125224							32.458	0.0782896
				359.554	0							2.39894	0							563.55	0							0.320841	0							7.44426	0							32.458	0
				360	0							2.40318	0							564	0							0.320854	0							7.44851	0							32.4767	0
				360	0.00153846							2.40318	0.108767							564	0.00202874							0.320854	51.2821							7.44851	0.125224							32.4767	0.0782896
				360.446	0.00153846							2.40742	0.108767							564.45	0.00202874							0.320868	51.2821							7.45277	0.125224							32.4954	0.0782896
				360.446	0							2.40742	0							564.45	0							0.320868	0							7.45277	0							32.4954	0
				360.891	0							2.41167	0							564.901	0							0.320881	0							7.45703	0							32.514	0
				360.891	0.00153846							2.41167	0.108767							564.901	0.00202874							0.320881	51.2821							7.45703	0.125224							32.514	0.0782896
				361.337	0.00153846							2.41591	0.108767							565.351	0.00202874							0.320895	51.2821							7.46129	0.125224							32.5327	0.0782896
				361.337	0							2.41591	0							565.351	0							0.320895	0							7.46129	0							32.5327	0
				361.782	0							2.42015	0							565.802	0							0.320908	0							7.46554	0							32.5514	0
				361.782	0.00153846							2.42015	0.108767							565.802	0.00202874							0.320908	51.2821							7.46554	0.125224							32.5514	0.0782896
				362.228	0.00153846							2.4244	0.108767							566.252	0.00202874							0.320922	51.2821							7.4698	0.125224							32.57	0.0782896
				362.228	0							2.4244	0							566.252	0							0.320922	0							7.4698	0							32.57	0
				362.673	0							2.42864	0							566.703	0							0.320935	0							7.47406	0							32.5887	0
				362.673	0.00153846							2.42864	0.108767							566.703	0.00202874							0.320935	51.2821							7.47406	0.125224							32.5887	0.0782896
				363.119	0.00153846							2.43289	0.108767							567.153	0.00202874							0.320949	51.2821							7.47832	0.125224							32.6074	0.0782896
				363.119	0							2.43289	0							567.153	0							0.320949	0							7.47832	0							32.6074	0
				363.564	0							2.43713	0							567.604	0							0.320962	0							7.48257	0							32.626	0
				363.564	0.00153846							2.43713	0.108767							567.604	0.00202874							0.320962	51.2821							7.48257	0.125224							32.626	0.0782896
				364.01	0.00153846							2.44137	0.108767							568.054	0.00202874							0.320976	51.2821							7.48683	0.125224							32.6447	0.0782896
				364.01	0							2.44137	0							568.054	0							0.320976	0							7.48683	0							32.6447	0
				364.455	0							2.44562	0							568.505	0							0.320989	0							7.49109	0							32.6634	0
				364.455	0.00153846							2.44562	0.108767							568.505	0.00202874							0.320989	51.2821							7.49109	0.125224							32.6634	0.0782896
				364.901	0.00153846							2.44986	0.108767							568.955	0.00202874							0.321003	51.2821							7.49535	0.125224							32.6821	0.0782896
				364.901	0							2.44986	0							568.955	0							0.321003	0							7.49535	0							32.6821	0
				365.347	0							2.4541	0							569.406	0							0.321016	0							7.4996	0							32.7007	0
				365.347	0.00153846							2.4541	0.108767							569.406	0.00202874							0.321016	51.2821							7.4996	0.125224							32.7007	0.0782896
				365.792	0.00153846							2.45835	0.108767							569.856	0.00202874							0.32103	51.2821							7.50386	0.125224							32.7194	0.0782896
				365.792	0							2.45835	0							569.856	0							0.32103	0							7.50386	0							32.7194	0
				366.238	0							2.46259	0							570.307	0							0.321043	0							7.50812	0							32.7381	0
				366.238	0.00153846							2.46259	0.108767							570.307	0.00202874							0.321043	51.2821							7.50812	0.125224							32.7381	0.0782896
				366.683	0.00153846							2.46683	0.108767							570.757	0.00202874							0.321057	51.2821							7.51238	0.125224							32.7567	0.0782896
				366.683	0							2.46683	0							570.757	0							0.321057	0							7.51238	0							32.7567	0
				367.129	0							2.47108	0							571.208	0							0.32107	0							7.51663	0							32.7754	0
				367.129	0.00153846							2.47108	0.108767							571.208	0.00202874							0.32107	51.2821							7.51663	0.125224							32.7754	0.0782896
				367.574	0.00153846							2.47532	0.108767							571.658	0.00202874							0.321084	51.2821							7.52089	0.125224							32.7941	0.0782896
				367.574	0							2.47532	0							571.658	0							0.321084	0							7.52089	0							32.7941	0
				368.02	0							2.47956	0							572.109	0							0.321097	0							7.52515	0							32.8127	0
				368.02	0.00153846							2.47956	0.108767							572.109	0.00202874							0.321097	51.2821							7.52515	0.125224							32.8127	0.0782896
				368.465	0.00153846							2.48381	0.108767							572.559	0.00202874							0.321111	51.2821							7.52941	0.125224							32.8314	0.0782896
				368.465	0							2.48381	0							572.559	0							0.321111	0							7.52941	0							32.8314	0
				368.911	0							2.48805	0							573.01	0							0.321124	0							7.53366	0							32.8501	0
				368.911	0.00153846							2.48805	0.108767							573.01	0.00202874							0.321124	51.2821							7.53366	0.125224							32.8501	0.0782896
				369.356	0.00153846							2.49229	0.108767							573.46	0.00202874							0.321138	51.2821							7.53792	0.125224							32.8687	0.0782896
				369.356	0							2.49229	0							573.46	0							0.321138	0							7.53792	0							32.8687	0
				369.802	0							2.49654	0							573.911	0							0.321151	0							7.54218	0							32.8874	0
				369.802	0.00153846							2.49654	0.108767							573.911	0.00202874							0.321151	51.2821							7.54218	0.125224							32.8874	0.0782896
				370.248	0.00153846							2.50078	0.108767							574.361	0.00202874							0.321165	51.2821							7.54644	0.125224							32.9061	0.0782896
				370.248	0							2.50078	0							574.361	0							0.321165	0							7.54644	0							32.9061	0
				370.693	0							2.50502	0							574.812	0							0.321178	0							7.55069	0							32.9247	0
				370.693	0.00153846							2.50502	0.108767							574.812	0.00202874							0.321178	51.2821							7.55069	0.125224							32.9247	0.0782896
				371.139	0.00153846							2.50927	0.108767							575.262	0.00202874							0.321192	51.2821							7.55495	0.125224							32.9434	0.0782896
				371.139	0							2.50927	0							575.262	0							0.321192	0							7.55495	0							32.9434	0
				371.584	0							2.51351	0							575.713	0							0.321205	0							7.55921	0							32.9621	0
				371.584	0.00153846							2.51351	0.108767							575.713	0.00202874							0.321205	51.2821							7.55921	0.125224							32.9621	0.0782896
				372.03	0.00153846							2.51775	0.108767							576.163	0.00202874							0.321219	51.2821							7.56347	0.125224							32.9807	0.0782896
				372.03	0							2.51775	0							576.163	0							0.321219	0							7.56347	0							32.9807	0
				372.475	0							2.522	0							576.614	0							0.321232	0							7.56772	0							32.9994	0
				372.475	0.00153846							2.522	0.108767							576.614	0.00202874							0.321232	51.2821							7.56772	0.125224							32.9994	0.0782896
				372.921	0.00153846							2.52624	0.108767							577.064	0.00202874							0.321246	51.2821							7.57198	0.125224							33.0181	0.0782896
				372.921	0							2.52624	0							577.064	0							0.321246	0							7.57198	0							33.0181	0
				373.366	0							2.53048	0							577.515	0							0.321259	0							7.57624	0							33.0368	0
				373.366	0.00153846							2.53048	0.108767							577.515	0.00202874							0.321259	51.2821							7.57624	0.125224							33.0368	0.0782896
				373.812	0.00153846							2.53473	0.108767							577.965	0.00202874							0.321273	51.2821							7.5805	0.125224							33.0554	0.0782896
				373.812	0							2.53473	0							577.965	0							0.321273	0							7.5805	0							33.0554	0
				374.257	0							2.53897	0							578.416	0							0.321286	0							7.58475	0							33.0741	0
				374.257	0.00153846							2.53897	0.108767							578.416	0.00202874							0.321286	51.2821							7.58475	0.125224							33.0741	0.0782896
				374.703	0.00153846							2.54321	0.108767							578.866	0.00202874							0.3213	51.2821							7.58901	0.125224							33.0928	0.0782896
				374.703	0							2.54321	0							578.866	0							0.3213	0							7.58901	0							33.0928	0
				375.149	0							2.54746	0							579.317	0							0.321313	0							7.59327	0							33.1114	0
				375.149	0.00153846							2.54746	0.108767							579.317	0.00202874							0.321313	51.2821							7.59327	0.125224							33.1114	0.0782896
				375.594	0.00153846							2.5517	0.108767							579.767	0.00202874							0.321327	51.2821							7.59752	0.125224							33.1301	0.0782896
				375.594	0							2.5517	0							579.767	0							0.321327	0							7.59752	0							33.1301	0
				376.04	0							2.55594	0							580.218	0							0.32134	0							7.60178	0							33.1488	0
				376.04	0.00153846							2.55594	0.108767							580.218	0.00202874							0.32134	51.2821							7.60178	0.125224							33.1488	0.0782896
				376.485	0.00153846							2.56019	0.108767							580.668	0.00202874							0.321354	51.2821							7.60604	0.125224							33.1674	0.0782896
				376.485	0							2.56019	0							580.668	0							0.321354	0							7.60604	0							33.1674	0
				376.931	0							2.56443	0							581.119	0							0.321367	0							7.6103	0							33.1861	0
				376.931	0.00153846							2.56443	0.108767							581.119	0.00202874							0.321367	51.2821							7.6103	0.125224							33.1861	0.0782896
				377.376	0.00153846							2.56867	0.108767							581.569	0.00202874							0.321381	51.2821							7.61455	0.125224							33.2048	0.0782896
				377.376	0							2.56867	0							581.569	0							0.321381	0							7.61455	0							33.2048	0
				377.822	0							2.57292	0							582.02	0							0.321394	0							7.61881	0							33.2234	0
				377.822	0.00153846							2.57292	0.108767							582.02	0.00202874							0.321394	51.2821							7.61881	0.125224							33.2234	0.0782896
				378.267	0.00153846							2.57716	0.108767							582.47	0.00202874							0.321408	51.2821							7.62307	0.125224							33.2421	0.0782896
				378.267	0							2.57716	0							582.47	0							0.321408	0							7.62307	0							33.2421	0
				378.713	0							2.5814	0							582.921	0							0.321421	0							7.62733	0							33.2608	0
				378.713	0.00153846							2.5814	0.108767							582.921	0.00202874							0.321421	51.2821							7.62733	0.125224							33.2608	0.0782896
				379.158	0.00153846							2.58565	0.108767							583.371	0.00202874							0.321435	51.2821							7.63158	0.125224							33.2794	0.0782896
				379.158	0							2.58565	0							583.371	0							0.321435	0							7.63158	0							33.2794	0
				379.604	0							2.58989	0							583.822	0							0.321448	0							7.63584	0							33.2981	0
				379.604	0.00153846							2.58989	0.108767							583.822	0.00202874							0.321448	51.2821							7.63584	0.125224							33.2981	0.0782896
				380.05	0.00153846							2.59413	0.108767							584.272	0.00202874							0.321462	51.2821							7.6401	0.125224							33.3168	0.0782896
				380.05	0							2.59413	0							584.272	0							0.321462	0							7.6401	0							33.3168	0
				380.495	0							2.59838	0							584.723	0							0.321475	0							7.64436	0							33.3354	0
				380.495	0.00153846							2.59838	0.108767							584.723	0.00202874							0.321475	51.2821							7.64436	0.125224							33.3354	0.0782896
				380.941	0.00153846							2.60262	0.108767							585.173	0.00202874							0.321489	51.2821							7.64861	0.125224							33.3541	0.0782896
				380.941	0							2.60262	0							585.173	0							0.321489	0							7.64861	0							33.3541	0
				381.386	0							2.60686	0							585.624	0							0.321502	0							7.65287	0							33.3728	0
				381.386	0.00153846							2.60686	0.108767							585.624	0.00202874							0.321502	51.2821							7.65287	0.125224							33.3728	0.0782896
				381.832	0.00153846							2.61111	0.108767							586.074	0.00202874							0.321516	51.2821							7.65713	0.125224							33.3914	0.0782896
				381.832	0							2.61111	0							586.074	0							0.321516	0							7.65713	0							33.3914	0
				382.277	0							2.61535	0							586.525	0							0.321529	0							7.66139	0							33.4101	0
				382.277	0.00153846							2.61535	0.108767							586.525	0.00202874							0.321529	51.2821							7.66139	0.125224							33.4101	0.0782896
				382.723	0.00153846							2.61959	0.108767							586.975	0.00202874							0.321543	51.2821							7.66564	0.125224							33.4288	0.0782896
				382.723	0							2.61959	0							586.975	0							0.321543	0							7.66564	0							33.4288	0
				383.168	0							2.62384	0							587.426	0							0.321556	0							7.6699	0							33.4475	0
				383.168	0.00153846							2.62384	0.108767							587.426	0.00202874							0.321556	51.2821							7.6699	0.125224							33.4475	0.0782896
				383.614	0.00153846							2.62808	0.108767							587.876	0.00202874							0.32157	51.2821							7.67416	0.125224							33.4661	0.0782896
				383.614	0							2.62808	0							587.876	0							0.32157	0							7.67416	0							33.4661	0
				384.059	0							2.63232	0							588.327	0							0.321583	0							7.67842	0							33.4848	0
				384.059	0.00153846							2.63232	0.108767							588.327	0.00202874							0.321583	51.2821							7.67842	0.125224							33.4848	0.0782896
				384.505	0.00153846							2.63657	0.108767							588.777	0.00202874							0.321597	51.2821							7.68267	0.125224							33.5035	0.0782896
				384.505	0							2.63657	0							588.777	0							0.321597	0							7.68267	0							33.5035	0
				384.95	0							2.64081	0							589.228	0							0.32161	0							7.68693	0							33.5221	0
				384.95	0.00153846							2.64081	0.108767							589.228	0.00202874							0.32161	51.2821							7.68693	0.125224							33.5221	0.0782896
				385.396	0.00153846							2.64505	0.108767							589.678	0.00202874							0.321624	51.2821							7.69119	0.125224							33.5408	0.0782896
				385.396	0							2.64505	0							589.678	0							0.321624	0							7.69119	0							33.5408	0
				385.842	0							2.6493	0							590.129	0							0.321637	0							7.69545	0							33.5595	0
				385.842	0.00153846							2.6493	0.108767							590.129	0.00202874							0.321637	51.2821							7.69545	0.125224							33.5595	0.0782896
				386.287	0.00153846							2.65354	0.108767							590.579	0.00202874							0.321651	51.2821							7.6997	0.125224							33.5781	0.0782896
				386.287	0							2.65354	0							590.579	0							0.321651	0							7.6997	0							33.5781	0
				386.733	0							2.65778	0							591.03	0							0.321664	0							7.70396	0							33.5968	0
				386.733	0.00153846							2.65778	0.108767							591.03	0.00202874							0.321664	51.2821							7.70396	0.125224							33.5968	0.0782896
				387.178	0.00153846							2.66203	0.108767							591.48	0.00202874							0.321678	51.2821							7.70822	0.125224							33.6155	0.0782896
				387.178	0							2.66203	0							591.48	0							0.321678	0							7.70822	0							33.6155	0
				387.624	0							2.66627	0							591.931	0							0.321691	0							7.71248	0							33.6341	0
				387.624	0.00153846							2.66627	0.108767							591.931	0.00202874							0.321691	51.2821							7.71248	0.125224							33.6341	0.0782896
				388.069	0.00153846							2.67051	0.108767							592.381	0.00202874							0.321705	51.2821							7.71673	0.125224							33.6528	0.0782896
				388.069	0							2.67051	0							592.381	0							0.321705	0							7.71673	0							33.6528	0
				388.515	0							2.67476	0							592.832	0							0.321718	0							7.72099	0							33.6715	0
				388.515	0.00153846							2.67476	0.108767							592.832	0.00202874							0.321718	51.2821							7.72099	0.125224							33.6715	0.0782896
				388.96	0.00153846							2.679	0.108767							593.282	0.00202874							0.321732	51.2821							7.72525	0.125224							33.6901	0.0782896
				388.96	0							2.679	0							593.282	0							0.321732	0							7.72525	0							33.6901	0
				389.406	0							2.68324	0							593.733	0							0.321745	0							7.7295	0							33.7088	0
				389.406	0.00153846							2.68324	0.108767							593.733	0.00202874							0.321745	51.2821							7.7295	0.125224							33.7088	0.0782896
				389.851	0.00153846							2.68749	0.108767							594.183	0.00202874							0.321759	51.2821							7.73376	0.125224							33.7275	0.0782896
				389.851	0							2.68749	0							594.183	0							0.321759	0							7.73376	0							33.7275	0
				390.297	0							2.69173	0							594.634	0							0.321772	0							7.73802	0							33.7461	0
				390.297	0.00153846							2.69173	0.108767							594.634	0.00202874							0.321772	51.2821							7.73802	0.125224							33.7461	0.0782896
				390.743	0.00153846							2.69597	0.108767							595.084	0.00202874							0.321786	51.2821							7.74228	0.125224							33.7648	0.0782896
				390.743	0							2.69597	0							595.084	0							0.321786	0							7.74228	0							33.7648	0
				391.188	0							2.70022	0							595.535	0							0.321799	0							7.74653	0							33.7835	0
				391.188	0.00153846							2.70022	0.108767							595.535	0.00202874							0.321799	51.2821							7.74653	0.125224							33.7835	0.0782896
				391.634	0.00153846							2.70446	0.108767							595.985	0.00202874							0.321813	51.2821							7.75079	0.125224							33.8022	0.0782896
				391.634	0							2.70446	0							595.985	0							0.321813	0							7.75079	0							33.8022	0
				392.079	0							2.7087	0							596.436	0							0.321826	0							7.75505	0							33.8208	0
				392.079	0.00153846							2.7087	0.108767							596.436	0.00202874							0.321826	51.2821							7.75505	0.125224							33.8208	0.0782896
				392.525	0.00153846							2.71295	0.108767							596.886	0.00202874							0.32184	51.2821							7.75931	0.125224							33.8395	0.0782896
				392.525	0							2.71295	0							596.886	0							0.32184	0							7.75931	0							33.8395	0
				392.97	0							2.71719	0							597.337	0							0.321853	0							7.76356	0							33.8582	0
				392.97	0.00153846							2.71719	0.108767							597.337	0.00202874							0.321853	51.2821							7.76356	0.125224							33.8582	0.0782896
				393.416	0.00153846							2.72143	0.108767							597.787	0.00202874							0.321866	51.2821							7.76782	0.125224							33.8768	0.0782896
				393.416	0							2.72143	0							597.787	0							0.321866	0							7.76782	0							33.8768	0
				393.861	0							2.72568	0							598.238	0							0.32188	0							7.77208	0							33.8955	0
				393.861	0.00153846							2.72568	0.108767							598.238	0.00202874							0.32188	51.2821							7.77208	0.125224							33.8955	0.0782896
				394.307	0.00153846							2.72992	0.108767							598.688	0.00202874							0.321893	51.2821							7.77634	0.125224							33.9142	0.0782896
				394.307	0							2.72992	0							598.688	0							0.321893	0							7.77634	0							33.9142	0
				394.752	0							2.73416	0							599.139	0							0.321907	0							7.78059	0							33.9328	0
				394.752	0.00153846							2.73416	0.108767							599.139	0.00202874							0.321907	51.2821							7.78059	0.125224							33.9328	0.0782896
				395.198	0.00153846							2.73841	0.108767							599.589	0.00202874							0.32192	51.2821							7.78485	0.125224							33.9515	0.0782896
				395.198	0							2.73841	0							599.589	0							0.32192	0							7.78485	0							33.9515	0
				395.644	0							2.74265	0							600.04	0							0.321934	0							7.78911	0							33.9702	0
				395.644	0.00153846							2.74265	0.108767							600.04	0.00202874							0.321934	51.2821							7.78911	0.125224							33.9702	0.0782896
				396.089	0.00153846							2.74689	0.108767							600.49	0.00202874							0.321947	51.2821							7.79337	0.125224							33.9888	0.0782896
				396.089	0							2.74689	0							600.49	0							0.321947	0							7.79337	0							33.9888	0
				396.535	0							2.75114	0							600.941	0							0.321961	0							7.79762	0							34.0075	0
				396.535	0.00153846							2.75114	0.108767							600.941	0.00202874							0.321961	51.2821							7.79762	0.125224							34.0075	0.0782896
				396.98	0.00153846							2.75538	0.108767							601.391	0.00202874							0.321974	51.2821							7.80188	0.125224							34.0262	0.0782896
				396.98	0							2.75538	0							601.391	0							0.321974	0							7.80188	0							34.0262	0
				397.426	0							2.75962	0							601.842	0							0.321988	0							7.80614	0							34.0448	0
				397.426	0.00153846							2.75962	0.108767							601.842	0.00202874							0.321988	51.2821							7.80614	0.125224							34.0448	0.0782896
				397.871	0.00153846							2.76387	0.108767							602.292	0.00202874							0.322001	51.2821							7.8104	0.125224							34.0635	0.0782896
				397.871	0							2.76387	0							602.292	0							0.322001	0							7.8104	0							34.0635	0
				398.317	0							2.76811	0							602.743	0							0.322015	0							7.81465	0							34.0822	0
				398.317	0.00153846							2.76811	0.108767							602.743	0.00202874							0.322015	51.2821							7.81465	0.125224							34.0822	0.0782896
				398.762	0.00153846							2.77235	0.108767							603.193	0.00202874							0.322028	51.2821							7.81891	0.125224							34.1008	0.0782896
				398.762	0							2.77235	0							603.193	0							0.322028	0							7.81891	0							34.1008	0
				399.208	0							2.7766	0							603.644	0							0.322042	0							7.82317	0							34.1195	0
				399.208	0.00153846							2.7766	0.108767							603.644	0.00202874							0.322042	51.2821							7.82317	0.125224							34.1195	0.0782896
				399.653	0.00153846							2.78084	0.108767							604.094	0.00202874							0.322055	51.2821							7.82743	0.125224							34.1382	0.0782896
				399.653	0							2.78084	0							604.094	0							0.322055	0							7.82743	0							34.1382	0
				400.099	0							2.78508	0							604.545	0							0.322069	0							7.83168	0							34.1569	0
				400.099	0.00153846							2.78508	0.108767							604.545	0.00202874							0.322069	51.2821							7.83168	0.125224							34.1569	0.0782896
				400.545	0.00153846							2.78933	0.108767							604.995	0.00202874							0.322082	51.2821							7.83594	0.125224							34.1755	0.0782896
				400.545	0							2.78933	0							604.995	0							0.322082	0							7.83594	0							34.1755	0
				400.99	0							2.79357	0							605.446	0							0.322096	0							7.8402	0							34.1942	0
				400.99	0.00153846							2.79357	0.108767							605.446	0.00202874							0.322096	51.2821							7.8402	0.125224							34.1942	0.0782896
				401.436	0.00153846							2.79781	0.108767							605.896	0.00202874							0.322109	51.2821							7.84446	0.125224							34.2129	0.0782896
				401.436	0							2.79781	0							605.896	0							0.322109	0							7.84446	0							34.2129	0
				401.881	0							2.80206	0							606.347	0							0.322123	0							7.84871	0							34.2315	0
				401.881	0.00153846							2.80206	0.108767							606.347	0.00202874							0.322123	51.2821							7.84871	0.125224							34.2315	0.0782896
				402.327	0.00153846							2.8063	0.108767							606.797	0.00202874							0.322136	51.2821							7.85297	0.125224							34.2502	0.0782896
				402.327	0							2.8063	0							606.797	0							0.322136	0							7.85297	0							34.2502	0
				402.772	0							2.81054	0							607.248	0							0.32215	0							7.85723	0							34.2689	0
				402.772	0.00153846							2.81054	0.108767							607.248	0.00202874							0.32215	51.2821							7.85723	0.125224							34.2689	0.0782896
				403.218	0.00153846							2.81479	0.108767							607.698	0.00202874							0.322164	51.2821							7.86149	0.125224							34.2875	0.0782896
				403.218	0							2.81479	0							607.698	0							0.322164	0							7.86149	0							34.2875	0
				403.663	0							2.81903	0							608.149	0							0.322177	0							7.86574	0							34.3062	0
				403.663	0.00153846							2.81903	0.108767							608.149	0.00202874							0.322177	51.2821							7.86574	0.125224							34.3062	0.0782896
				404.109	0.00153846							2.82327	0.108767							608.599	0.00202874							0.322191	51.2821							7.87	0.125224							34.3249	0.0782896
				404.109	0							2.82327	0							608.599	0							0.322191	0							7.87	0							34.3249	0
				404.554	0							2.82752	0							609.05	0							0.322204	0							7.87426	0							34.3435	0
				404.554	0.00153846							2.82752	0.108767							609.05	0.00202874							0.322204	51.2821							7.87426	0.125224							34.3435	0.0782896
				405	0.00153846							2.83176	0.108767							609.5	0.00202874							0.322218	51.2821							7.87851	0.125224							34.3622	0.0782896
				405	0							2.83176	0							609.5	0							0.322218	0							7.87851	0							34.3622	0
				405.446	0							2.83601	0							609.95	0							0.322231	0							7.88277	0							34.3809	0
				405.446	0.00153846							2.83601	0.108767							609.95	0.00202874							0.322231	51.2821							7.88277	0.125224							34.3809	0.0782896
				405.891	0.00153846							2.84025	0.108767							610.401	0.00202874							0.322245	51.2821							7.88703	0.125224							34.3995	0.0782896
				405.891	0							2.84025	0							610.401	0							0.322245	0							7.88703	0							34.3995	0
				406.337	0							2.84449	0							610.851	0							0.322258	0							7.89129	0							34.4182	0
				406.337	0.00153846							2.84449	0.108767							610.851	0.00202874							0.322258	51.2821							7.89129	0.125224							34.4182	0.0782896
				406.782	0.00153846							2.84874	0.108767							611.302	0.00202874							0.322272	51.2821							7.89554	0.125224							34.4369	0.0782896
				406.782	0							2.84874	0							611.302	0							0.322272	0							7.89554	0							34.4369	0
				407.228	0							2.85298	0							611.752	0							0.322285	0							7.8998	0							34.4555	0
				407.228	0.00153846							2.85298	0.108767							611.752	0.00202874							0.322285	51.2821							7.8998	0.125224							34.4555	0.0782896
				407.673	0.00153846							2.85722	0.108767							612.203	0.00202874							0.322299	51.2821							7.90406	0.125224							34.4742	0.0782896
				407.673	0							2.85722	0							612.203	0							0.322299	0							7.90406	0							34.4742	0
				408.119	0							2.86147	0							612.653	0							0.322312	0							7.90832	0							34.4929	0
				408.119	0.00153846							2.86147	0.108767							612.653	0.00202874							0.322312	51.2821							7.90832	0.125224							34.4929	0.0782896
				408.564	0.00153846							2.86571	0.108767							613.104	0.00202874							0.322326	51.2821							7.91257	0.125224							34.5116	0.0782896
				408.564	0							2.86571	0							613.104	0							0.322326	0							7.91257	0							34.5116	0
				409.01	0							2.86995	0							613.554	0							0.322339	0							7.91683	0							34.5302	0
				409.01	0.00153846							2.86995	0.108767							613.554	0.00202874							0.322339	51.2821							7.91683	0.125224							34.5302	0.0782896
				409.455	0.00153846							2.8742	0.108767							614.005	0.00202874							0.322353	51.2821							7.92109	0.125224							34.5489	0.0782896
				409.455	0							2.8742	0							614.005	0							0.322353	0							7.92109	0							34.5489	0
				409.901	0							2.87844	0							614.455	0							0.322366	0							7.92535	0							34.5676	0
				409.901	0.00153846							2.87844	0.108767							614.455	0.00202874							0.322366	51.2821							7.92535	0.125224							34.5676	0.0782896
				410.347	0.00153846							2.88268	0.108767							614.906	0.00202874							0.32238	51.2821							7.9296	0.125224							34.5862	0.0782896
				410.347	0							2.88268	0							614.906	0							0.32238	0							7.9296	0							34.5862	0
				410.792	0							2.88693	0							615.356	0							0.322393	0							7.93386	0							34.6049	0
				410.792	0.00153846							2.88693	0.108767							615.356	0.00202874							0.322393	51.2821							7.93386	0.125224							34.6049	0.0782896
				411.238	0.00153846							2.89117	0.108767							615.807	0.00202874							0.322407	51.2821							7.93812	0.125224							34.6236	0.0782896
				411.238	0							2.89117	0							615.807	0							0.322407	0							7.93812	0							34.6236	0
				411.683	0							2.89541	0							616.257	0							0.32242	0							7.94238	0							34.6422	0
				411.683	0.00153846							2.89541	0.108767							616.257	0.00202874							0.32242	51.2821							7.94238	0.125224							34.6422	0.0782896
				412.129	0.00153846							2.89966	0.108767							616.708	0.00202874							0.322434	51.2821							7.94663	0.125224							34.6609	0.0782896
				412.129	0							2.89966	0							616.708	0							0.322434	0							7.94663	0							34.6609	0
				412.574	0							2.9039	0							617.158	0							0.322447	0							7.95089	0							34.6796	0
				412.574	0.00153846							2.9039	0.108767							617.158	0.00202874							0.322447	51.2821							7.95089	0.125224							34.6796	0.0782896
				413.02	0.00153846							2.90814	0.108767							617.609	0.00202874							0.322461	51.2821							7.95515	0.125224							34.6982	0.0782896
				413.02	0							2.90814	0							617.609	0							0.322461	0							7.95515	0							34.6982	0
				413.465	0							2.91239	0							618.059	0							0.322474	0							7.95941	0							34.7169	0
				413.465	0.00153846							2.91239	0.108767							618.059	0.00202874							0.322474	51.2821							7.95941	0.125224							34.7169	0.0782896
				413.911	0.00153846							2.91663	0.108767							618.51	0.00202874							0.322488	51.2821							7.96366	0.125224							34.7356	0.0782896
				413.911	0							2.91663	0							618.51	0							0.322488	0							7.96366	0							34.7356	0
				414.356	0							2.92087	0							618.96	0							0.322501	0							7.96792	0							34.7542	0
				414.356	0.00153846							2.92087	0.108767							618.96	0.00202874							0.322501	51.2821							7.96792	0.125224							34.7542	0.0782896
				414.802	0.00153846							2.92512	0.108767							619.411	0.00202874							0.322515	51.2821							7.97218	0.125224							34.7729	0.0782896
				414.802	0							2.92512	0							619.411	0							0.322515	0							7.97218	0							34.7729	0
				415.248	0							2.92936	0							619.861	0							0.322528	0							7.97644	0							34.7916	0
				415.248	0.00153846							2.92936	0.108767							619.861	0.00202874							0.322528	51.2821							7.97644	0.125224							34.7916	0.0782896
				415.693	0.00153846							2.9336	0.108767							620.312	0.00202874							0.322542	51.2821							7.98069	0.125224							34.8102	0.0782896
				415.693	0							2.9336	0							620.312	0							0.322542	0							7.98069	0							34.8102	0
				416.139	0							2.93785	0							620.762	0							0.322555	0							7.98495	0							34.8289	0
				416.139	0.00153846							2.93785	0.108767							620.762	0.00202874							0.322555	51.2821							7.98495	0.125224							34.8289	0.0782896
				416.584	0.00153846							2.94209	0.108767							621.213	0.00202874							0.322569	51.2821							7.98921	0.125224							34.8476	0.0782896
				416.584	0							2.94209	0							621.213	0							0.322569	0							7.98921	0							34.8476	0
				417.03	0							2.94633	0							621.663	0							0.322582	0							7.99347	0							34.8662	0
				417.03	0.00153846							2.94633	0.108767							621.663	0.00202874							0.322582	51.2821							7.99347	0.125224							34.8662	0.0782896
				417.475	0.00153846							2.95058	0.108767							622.114	0.00202874							0.322596	51.2821							7.99772	0.125224							34.8849	0.0782896
				417.475	0							2.95058	0							622.114	0							0.322596	0							7.99772	0							34.8849	0
				417.921	0							2.95482	0							622.564	0							0.322609	0							8.00198	0							34.9036	0
				417.921	0.00153846							2.95482	0.108767							622.564	0.00202874							0.322609	51.2821							8.00198	0.125224							34.9036	0.0782896
				418.366	0.00153846							2.95906	0.108767							623.015	0.00202874							0.322623	51.2821							8.00624	0.125224							34.9223	0.0782896
				418.366	0							2.95906	0							623.015	0							0.322623	0							8.00624	0							34.9223	0
				418.812	0							2.96331	0							623.465	0							0.322636	0							8.0105	0							34.9409	0
				418.812	0.00153846							2.96331	0.108767							623.465	0.00202874							0.322636	51.2821							8.0105	0.125224							34.9409	0.0782896
				419.257	0.00153846							2.96755	0.108767							623.916	0.00202874							0.32265	51.2821							8.01475	0.125224							34.9596	0.0782896
				419.257	0							2.96755	0							623.916	0							0.32265	0							8.01475	0							34.9596	0
				419.703	0							2.97179	0							624.366	0							0.322663	0							8.01901	0							34.9783	0
				419.703	0.00153846							2.97179	0.108767							624.366	0.00202874							0.322663	51.2821							8.01901	0.125224							34.9783	0.0782896
				420.149	0.00153846							2.97604	0.108767							624.817	0.00202874							0.322677	51.2821							8.02327	0.125224							34.9969	0.0782896
				420.149	0							2.97604	0							624.817	0							0.322677	0							8.02327	0							34.9969	0
				420.594	0							2.98028	0							625.267	0							0.32269	0							8.02752	0							35.0156	0
				420.594	0.00153846							2.98028	0.108767							625.267	0.00202874							0.32269	51.2821							8.02752	0.125224							35.0156	0.0782896
				421.04	0.00153846							2.98452	0.108767							625.718	0.00202874							0.322704	51.2821							8.03178	0.125224							35.0343	0.0782896
				421.04	0							2.98452	0							625.718	0							0.322704	0							8.03178	0							35.0343	0
				421.485	0							2.98877	0							626.168	0							0.322717	0							8.03604	0							35.0529	0
				421.485	0.00153846							2.98877	0.108767							626.168	0.00202874							0.322717	51.2821							8.03604	0.125224							35.0529	0.0782896
				421.931	0.00153846							2.99301	0.108767							626.619	0.00202874							0.322731	51.2821							8.0403	0.125224							35.0716	0.0782896
				421.931	0							2.99301	0							626.619	0							0.322731	0							8.0403	0							35.0716	0
				422.376	0							2.99725	0							627.069	0							0.322744	0							8.04455	0							35.0903	0
				422.376	0.00153846							2.99725	0.108767							627.069	0.00202874							0.322744	51.2821							8.04455	0.125224							35.0903	0.0782896
				422.822	0.00153846							3.0015	0.108767							627.52	0.00202874							0.322758	51.2821							8.04881	0.125224							35.1089	0.0782896
				422.822	0							3.0015	0							627.52	0							0.322758	0							8.04881	0							35.1089	0
				423.267	0							3.00574	0							627.97	0							0.322771	0							8.05307	0							35.1276	0
				423.267	0.00153846							3.00574	0.108767							627.97	0.00202874							0.322771	51.2821							8.05307	0.125224							35.1276	0.0782896
				423.713	0.00153846							3.00998	0.108767							628.421	0.00202874							0.322785	51.2821							8.05733	0.125224							35.1463	0.0782896
				423.713	0							3.00998	0							628.421	0							0.322785	0							8.05733	0							35.1463	0
				424.158	0							3.01423	0							628.871	0							0.322798	0							8.06158	0							35.1649	0
				424.158	0.00153846							3.01423	0.108767							628.871	0.00202874							0.322798	51.2821							8.06158	0.125224							35.1649	0.0782896
				424.604	0.00153846							3.01847	0.108767							629.322	0.00202874							0.322812	51.2821							8.06584	0.125224							35.1836	0.0782896
				424.604	0							3.01847	0							629.322	0							0.322812	0							8.06584	0							35.1836	0
				425.05	0							3.02271	0							629.772	0							0.322825	0							8.0701	0							35.2023	0
				425.05	0.00153846							3.02271	0.108767							629.772	0.00202874							0.322825	51.2821							8.0701	0.125224							35.2023	0.0782896
				425.495	0.00153846							3.02696	0.108767							630.223	0.00202874							0.322839	51.2821							8.07436	0.125224							35.2209	0.0782896
				425.495	0							3.02696	0							630.223	0							0.322839	0							8.07436	0							35.2209	0
				425.941	0							3.0312	0							630.673	0							0.322852	0							8.07861	0							35.2396	0
				425.941	0.00153846							3.0312	0.108767							630.673	0.00202874							0.322852	51.2821							8.07861	0.125224							35.2396	0.0782896
				426.386	0.00153846							3.03544	0.108767							631.124	0.00202874							0.322866	51.2821							8.08287	0.125224							35.2583	0.0782896
				426.386	0							3.03544	0							631.124	0							0.322866	0							8.08287	0							35.2583	0
				426.832	0							3.03969	0							631.574	0							0.322879	0							8.08713	0							35.277	0
				426.832	0.00153846							3.03969	0.108767							631.574	0.00202874							0.322879	51.2821							8.08713	0.125224							35.277	0.0782896
				427.277	0.00153846							3.04393	0.108767							632.025	0.00202874							0.322893	51.2821							8.09139	0.125224							35.2956	0.0782896
				427.277	0							3.04393	0							632.025	0							0.322893	0							8.09139	0							35.2956	0
				427.723	0							3.04817	0							632.475	0							0.322906	0							8.09564	0							35.3143	0
				427.723	0.00153846							3.04817	0.108767							632.475	0.00202874							0.322906	51.2821							8.09564	0.125224							35.3143	0.0782896
				428.168	0.00153846							3.05242	0.108767							632.926	0.00202874							0.32292	51.2821							8.0999	0.125224							35.333	0.0782896
				428.168	0							3.05242	0							632.926	0							0.32292	0							8.0999	0							35.333	0
				428.614	0							3.05666	0							633.376	0							0.322933	0							8.10416	0							35.3516	0
				428.614	0.00153846							3.05666	0.108767							633.376	0.00202874							0.322933	51.2821							8.10416	0.125224							35.3516	0.0782896
				429.059	0.00153846							3.0609	0.108767							633.827	0.00202874							0.322947	51.2821							8.10842	0.125224							35.3703	0.0782896
				429.059	0							3.0609	0							633.827	0							0.322947	0							8.10842	0							35.3703	0
				429.505	0							3.06515	0							634.277	0							0.32296	0							8.11267	0							35.389	0
				429.505	0.00153846							3.06515	0.108767							634.277	0.00202874							0.32296	51.2821							8.11267	0.125224							35.389	0.0782896
				429.95	0.00153846							3.06939	0.108767							634.728	0.00202874							0.322974	51.2821							8.11693	0.125224							35.4076	0.0782896
				429.95	0							3.06939	0							634.728	0							0.322974	0							8.11693	0							35.4076	0
				430.396	0							3.07363	0							635.178	0							0.322987	0							8.12119	0							35.4263	0
				430.396	0.00153846							3.07363	0.108767							635.178	0.00202874							0.322987	51.2821							8.12119	0.125224							35.4263	0.0782896
				430.842	0.00153846							3.07788	0.108767							635.629	0.00202874							0.323001	51.2821							8.12545	0.125224							35.445	0.0782896
				430.842	0							3.07788	0							635.629	0							0.323001	0							8.12545	0							35.445	0
				431.287	0							3.08212	0							636.079	0							0.323014	0							8.1297	0							35.4636	0
				431.287	0.00153846							3.08212	0.108767							636.079	0.00202874							0.323014	51.2821							8.1297	0.125224							35.4636	0.0782896
				431.733	0.00153846							3.08636	0.108767							636.53	0.00202874							0.323028	51.2821							8.13396	0.125224							35.4823	0.0782896
				431.733	0							3.08636	0							636.53	0							0.323028	0							8.13396	0							35.4823	0
				432.178	0							3.09061	0							636.98	0							0.323041	0							8.13822	0							35.501	0
				432.178	0.00153846							3.09061	0.108767							636.98	0.00202874							0.323041	51.2821							8.13822	0.125224							35.501	0.0782896
				432.624	0.00153846							3.09485	0.108767							637.431	0.00202874							0.323055	51.2821							8.14248	0.125224							35.5196	0.0782896
				432.624	0							3.09485	0							637.431	0							0.323055	0							8.14248	0							35.5196	0
				433.069	0							3.09909	0							637.881	0							0.323068	0							8.14673	0							35.5383	0
				433.069	0.00153846							3.09909	0.108767							637.881	0.00202874							0.323068	51.2821							8.14673	0.125224							35.5383	0.0782896
				433.515	0.00153846							3.10334	0.108767							638.332	0.00202874							0.323082	51.2821							8.15099	0.125224							35.557	0.0782896
				433.515	0							3.10334	0							638.332	0							0.323082	0							8.15099	0							35.557	0
				433.96	0							3.10758	0							638.782	0							0.323095	0							8.15525	0							35.5756	0
				433.96	0.00153846							3.10758	0.108767							638.782	0.00202874							0.323095	51.2821							8.15525	0.125224							35.5756	0.0782896
				434.406	0.00153846							3.11182	0.108767							639.233	0.00202874							0.323109	51.2821							8.1595	0.125224							35.5943	0.0782896
				434.406	0							3.11182	0							639.233	0							0.323109	0							8.1595	0							35.5943	0
				434.851	0							3.11607	0							639.683	0							0.323122	0							8.16376	0							35.613	0
				434.851	0.00153846							3.11607	0.108767							639.683	0.00202874							0.323122	51.2821							8.16376	0.125224							35.613	0.0782896
				435.297	0.00153846							3.12031	0.108767							640.134	0.00202874							0.323136	51.2821							8.16802	0.125224							35.6317	0.0782896
				435.297	0							3.12031	0							640.134	0							0.323136	0							8.16802	0							35.6317	0
				435.743	0							3.12455	0							640.584	0							0.323149	0							8.17228	0							35.6503	0
				435.743	0.00153846							3.12455	0.108767							640.584	0.00202874							0.323149	51.2821							8.17228	0.125224							35.6503	0.0782896
				436.188	0.00153846							3.1288	0.108767							641.035	0.00202874							0.323163	51.2821							8.17653	0.125224							35.669	0.0782896
				436.188	0							3.1288	0							641.035	0							0.323163	0							8.17653	0							35.669	0
				436.634	0							3.13304	0							641.485	0							0.323176	0							8.18079	0							35.6877	0
				436.634	0.00153846							3.13304	0.108767							641.485	0.00202874							0.323176	51.2821							8.18079	0.125224							35.6877	0.0782896
				437.079	0.00153846							3.13728	0.108767							641.936	0.00202874							0.32319	51.2821							8.18505	0.125224							35.7063	0.0782896
				437.079	0							3.13728	0							641.936	0							0.32319	0							8.18505	0							35.7063	0
				437.525	0							3.14153	0							642.386	0							0.323203	0							8.18931	0							35.725	0
				437.525	0.00153846							3.14153	0.108767							642.386	0.00202874							0.323203	51.2821							8.18931	0.125224							35.725	0.0782896
				437.97	0.00153846							3.14577	0.108767							642.837	0.00202874							0.323217	51.2821							8.19356	0.125224							35.7437	0.0782896
				437.97	0							3.14577	0							642.837	0							0.323217	0							8.19356	0							35.7437	0
				438.416	0							3.15001	0							643.287	0							0.32323	0							8.19782	0							35.7623	0
				438.416	0.00153846							3.15001	0.108767							643.287	0.00202874							0.32323	51.2821							8.19782	0.125224							35.7623	0.0782896
				438.861	0.00153846							3.15426	0.108767							643.738	0.00202874							0.323244	51.2821							8.20208	0.125224							35.781	0.0782896
				438.861	0							3.15426	0							643.738	0							0.323244	0							8.20208	0							35.781	0
				439.307	0							3.1585	0							644.188	0							0.323257	0							8.20634	0							35.7997	0
				439.307	0.00153846							3.1585	0.108767							644.188	0.00202874							0.323257	51.2821							8.20634	0.125224							35.7997	0.0782896
				439.752	0.00153846							3.16274	0.108767							644.639	0.00202874							0.323271	51.2821							8.21059	0.125224							35.8183	0.0782896
				439.752	0							3.16274	0							644.639	0							0.323271	0							8.21059	0							35.8183	0
				440.198	0							3.16699	0							645.089	0							0.323284	0							8.21485	0							35.837	0
				440.198	0.00153846							3.16699	0.108767							645.089	0.00202874							0.323284	51.2821							8.21485	0.125224							35.837	0.0782896
				440.644	0.00153846							3.17123	0.108767							645.54	0.00202874							0.323298	51.2821							8.21911	0.125224							35.8557	0.0782896
				440.644	0							3.17123	0							645.54	0							0.323298	0							8.21911	0							35.8557	0
				441.089	0							3.17547	0							645.99	0							0.323311	0							8.22337	0							35.8743	0
				441.089	0.00153846							3.17547	0.108767							645.99	0.00202874							0.323311	51.2821							8.22337	0.125224							35.8743	0.0782896
				441.535	0.00153846							3.17972	0.108767							646.441	0.00202874							0.323325	51.2821							8.22762	0.125224							35.893	0.0782896
				441.535	0							3.17972	0							646.441	0							0.323325	0							8.22762	0							35.893	0
				441.98	0							3.18396	0							646.891	0							0.323338	0							8.23188	0							35.9117	0
				441.98	0.00153846							3.18396	0.108767							646.891	0.00202874							0.323338	51.2821							8.23188	0.125224							35.9117	0.0782896
				442.426	0.00153846							3.1882	0.108767							647.342	0.00202874							0.323352	51.2821							8.23614	0.125224							35.9303	0.0782896
				442.426	0							3.1882	0							647.342	0							0.323352	0							8.23614	0							35.9303	0
				442.871	0							3.19245	0							647.792	0							0.323365	0							8.2404	0							35.949	0
				442.871	0.00153846							3.19245	0.108767							647.792	0.00202874							0.323365	51.2821							8.2404	0.125224							35.949	0.0782896
				443.317	0.00153846							3.19669	0.108767							648.243	0.00202874							0.323379	51.2821							8.24465	0.125224							35.9677	0.0782896
				443.317	0							3.19669	0							648.243	0							0.323379	0							8.24465	0							35.9677	0
				443.762	0							3.20093	0							648.693	0							0.323392	0							8.24891	0							35.9864	0
				443.762	0.00153846							3.20093	0.108767							648.693	0.00202874							0.323392	51.2821							8.24891	0.125224							35.9864	0.0782896
				444.208	0.00153846							3.20518	0.108767							649.144	0.00202874							0.323406	51.2821							8.25317	0.125224							36.005	0.0782896
				444.208	0							3.20518	0							649.144	0							0.323406	0							8.25317	0							36.005	0
				444.653	0							3.20942	0							649.594	0							0.323419	0							8.25743	0							36.0237	0
				444.653	0.00153846							3.20942	0.108767							649.594	0.00202874							0.323419	51.2821							8.25743	0.125224							36.0237	0.0782896
				445.099	0.00153846							3.21366	0.108767							650.045	0.00202874							0.323433	51.2821							8.26168	0.125224							36.0424	0.0782896
				445.099	0							3.21366	0							650.045	0							0.323433	0							8.26168	0							36.0424	0
[truncated: 2,040 more rows]

## Sheet: Distribution fitting_HID2
0	0			0	0			-1	0			-0.471629	0			0	0			0	0			0	0			0	0			2000	0			2000	0			0.23	0			0.23057	0			0	0
0	0.00242915			0	0.00242915			-1	0			-0.471629	0.0291171			0	3.61991e-05			0	3.61991e-05			0	0.0298703			0	0.0298703			2000	1.72861e-05			2000	1.72861e-05			0.23	0			0.23057	80.9717			0	0
19	0.00242915			0.0940594	0.00242915			-0.471629	0			-0.469014	0.0291171			1700	3.61991e-05			8.41584	3.61991e-05			2.57524	0.0298703			0.0128762	0.0298703			2890	1.72861e-05			2004.41	1.72861e-05			0.23019	0			0.230571	80.9717			2.1514	0
19	0			0.0940594	0			-0.471629	0			-0.469014	0			1700	0			8.41584	0			2.57524	0			0.0128762	0			2890	0			2004.41	0			0.23019	0			0.230571	0			2.1514	0
19	0.0048583			0.188119	0			-0.471629	0.0291171			-0.466398	0			1700	6.33484e-05			16.8317	0			2.57524	0.00597405			0.0257524	0			2890	5.18583e-05			2008.81	0			0.23019	0			0.230572	0			2.1514	0
38	0.0048583			0.188119	0.00242915			0.0567412	0.0291171			-0.466398	0.0291171			3400	6.33484e-05			16.8317	3.61991e-05			5.15048	0.00597405			0.0257524	0.0298703			3780	5.18583e-05			2008.81	1.72861e-05			0.23038	0			0.230572	80.9717			4.30281	0
38	0			0.282178	0.00242915			0.0567412	0			-0.463782	0.0291171			3400	0			25.2475	3.61991e-05			5.15048	0			0.0386286	0.0298703			3780	0			2013.22	1.72861e-05			0.23038	0			0.230573	80.9717			4.30281	0
38	0.00566802			0.282178	0			0.0567412	0			-0.463782	0			3400	2.71493e-05			25.2475	0			5.15048	0.0657146			0.0386286	0			3780	6.91443e-05			2013.22	0			0.23038	0			0.230573	0			4.30281	0
57	0.00566802			0.376238	0			0.585112	0			-0.461167	0			5100	2.71493e-05			33.6634	0			7.72572	0.0657146			0.0515048	0			4670	6.91443e-05			2017.62	0			0.23057	0			0.230574	0			6.45421	0
57	0			0.376238	0.00242915			0.585112	0			-0.461167	0.0291171			5100	0			33.6634	3.61991e-05			7.72572	0			0.0515048	0.0298703			4670	0			2017.62	1.72861e-05			0.23057	0			0.230574	80.9717			6.45421	0
57	0.00323887			0.470297	0.00242915			0.585112	0			-0.458551	0.0291171			5100	5.42986e-05			42.0792	3.61991e-05			7.72572	0.0418184			0.064381	0.0298703			4670	0.000103717			2022.03	1.72861e-05			0.23057	80.9717			0.230575	80.9717			6.45421	0.00715096
76	0.00323887			0.470297	0			1.11348	0			-0.458551	0			6800	5.42986e-05			42.0792	0			10.301	0.0418184			0.064381	0			5560	0.000103717			2022.03	0			0.23076	80.9717			0.230575	0			8.60562	0.00715096
76	0			0.564356	0			1.11348	0			-0.455935	0			6800	0			50.495	0			10.301	0			0.0772572	0			5560	0			2026.44	0			0.23076	0			0.230576	0			8.60562	0
76	0			0.564356	0.00242915			1.11348	0.145585			-0.455935	0.0291171			6800	8.1448e-05			50.495	3.61991e-05			10.301	0.0358443			0.0772572	0.0298703			5560	0.000242005			2026.44	1.72861e-05			0.23076	566.802			0.230576	80.9717			8.60562	0.0572077
95	0			0.658416	0.00242915			1.64185	0.145585			-0.45332	0.0291171			8500	8.1448e-05			58.9109	3.61991e-05			12.8762	0.0358443			0.0901334	0.0298703			6450	0.000242005			2030.84	1.72861e-05			0.23095	566.802			0.230577	80.9717			10.757	0.0572077
95	0			0.658416	0			1.64185	0			-0.45332	0			8500	0			58.9109	0			12.8762	0			0.0901334	0			6450	0			2030.84	0			0.23095	0			0.230577	0			10.757	0
95	0.00323887			0.752475	0			1.64185	0.232937			-0.450704	0			8500	0.000108597			67.3267	0			12.8762	0.0716886			0.10301	0			6450	0.000103717			2035.25	0			0.23095	1133.6			0.230578	0			10.757	0.0929625
114	0.00323887			0.752475	0.00242915			2.17022	0.232937			-0.450704	0.0291171			10200	0.000108597			67.3267	3.61991e-05			15.4514	0.0716886			0.10301	0.0298703			7340	0.000103717			2035.25	1.72861e-05			0.23114	1133.6			0.230578	80.9717			12.9084	0.0929625
114	0			0.846535	0.00242915			2.17022	0			-0.448088	0.0291171			10200	0			75.7426	3.61991e-05			15.4514	0			0.115886	0.0298703			7340	0			2039.65	1.72861e-05			0.23114	0			0.230579	80.9717			12.9084	0
114	0.00890688			0.846535	0			2.17022	1.25203			-0.448088	0			10200	0.000108597			75.7426	0			15.4514	0.0716886			0.115886	0			7340	0.000138289			2039.65	0			0.23114	1457.49			0.230579	0			12.9084	0.0715096
133	0.00890688			0.940594	0			2.69859	1.25203			-0.445472	0			11900	0.000108597			84.1584	0			18.0267	0.0716886			0.128762	0			8230	0.000138289			2044.06	0			0.23133	1457.49			0.23058	0			15.0598	0.0715096
133	0			0.940594	0.00242915			2.69859	0			-0.445472	0.0291171			11900	0			84.1584	3.61991e-05			18.0267	0			0.128762	0.0298703			8230	0			2044.06	1.72861e-05			0.23133	0			0.23058	80.9717			15.0598	0
133	0.00404858			1.03465	0.00242915			2.69859	0.116468			-0.442857	0.0291171			11900	6.33484e-05			92.5743	3.61991e-05			18.0267	0.0477924			0.141638	0.0298703			8230	0.000207433			2048.47	1.72861e-05			0.23133	1295.55			0.23058	80.9717			15.0598	0.100113
152	0.00404858			1.03465	0			3.22696	0.116468			-0.442857	0			13600	6.33484e-05			92.5743	0			20.6019	0.0477924			0.141638	0			9120	0.000207433			2048.47	0			0.23152	1295.55			0.23058	0			17.2112	0.100113
152	0			1.12871	0			3.22696	0			-0.440241	0			13600	0			100.99	0			20.6019	0			0.154514	0			9120	0			2052.87	0			0.23152	0			0.230581	0			17.2112	0
152	0.0048583			1.12871	0.00242915			3.22696	0			-0.440241	0.0291171			13600	2.71493e-05			100.99	3.61991e-05			20.6019	0.0119481			0.154514	0.0298703			9120	0.000121003			2052.87	1.72861e-05			0.23152	485.83			0.230581	80.9717			17.2112	0.114415
171	0.0048583			1.22277	0.00242915			3.75534	0			-0.437625	0.0291171			15300	2.71493e-05			109.406	3.61991e-05			23.1771	0.0119481			0.167391	0.0298703			10010	0.000121003			2057.28	1.72861e-05			0.23171	485.83			0.230582	80.9717			19.3626	0.114415
171	0			1.22277	0			3.75534	0			-0.437625	0			15300	0			109.406	0			23.1771	0			0.167391	0			10010	0			2057.28	0			0.23171	0			0.230582	0			19.3626	0
171	0.0153846			1.31683	0			3.75534	0.116468			-0.43501	0			15300	1.80995e-05			117.822	0			23.1771	0.00597405			0.180267	0			10010	6.91443e-05			2061.68	0			0.23171	242.915			0.230583	0			19.3626	0.0214529
190	0.0153846			1.31683	0.00242915			4.28371	0.116468			-0.43501	0.0291171			17000	1.80995e-05			117.822	3.61991e-05			25.7524	0.00597405			0.180267	0.0298703			10900	6.91443e-05			2061.68	1.72861e-05			0.2319	242.915			0.230583	80.9717			21.514	0.0214529
190	0			1.41089	0.00242915			4.28371	0			-0.432394	0.0291171			17000	0			126.238	3.61991e-05			25.7524	0			0.193143	0.0298703			10900	0			2066.09	1.72861e-05			0.2319	0			0.230584	80.9717			21.514	0
				1.41089	0							-0.432394	0							126.238	0							0.193143	0							2066.09	0							0.230584	0
				1.50495	0							-0.429778	0							134.653	0							0.206019	0							2070.5	0							0.230585	0
				1.50495	0.00242915							-0.429778	0.0291171							134.653	3.61991e-05							0.206019	0.0298703							2070.5	1.72861e-05							0.230585	80.9717
				1.59901	0.00242915							-0.427163	0.0291171							143.069	3.61991e-05							0.218895	0.0298703							2074.9	1.72861e-05							0.230586	80.9717
				1.59901	0							-0.427163	0							143.069	0							0.218895	0							2074.9	0							0.230586	0
				1.69307	0							-0.424547	0							151.485	0							0.231771	0							2079.31	0							0.230587	0
				1.69307	0.00242915							-0.424547	0.0291171							151.485	3.61991e-05							0.231771	0.0298703							2079.31	1.72861e-05							0.230587	80.9717
				1.78713	0.00242915							-0.421931	0.0291171							159.901	3.61991e-05							0.244648	0.0298703							2083.71	1.72861e-05							0.230588	80.9717
				1.78713	0							-0.421931	0							159.901	0							0.244648	0							2083.71	0							0.230588	0
				1.88119	0							-0.419315	0							168.317	0							0.257524	0							2088.12	0							0.230589	0
				1.88119	0.00242915							-0.419315	0.0291171							168.317	3.61991e-05							0.257524	0.0298703							2088.12	1.72861e-05							0.230589	80.9717
				1.97525	0.00242915							-0.4167	0.0291171							176.733	3.61991e-05							0.2704	0.0298703							2092.52	1.72861e-05							0.23059	80.9717
				1.97525	0							-0.4167	0							176.733	0							0.2704	0							2092.52	0							0.23059	0
				2.06931	0							-0.414084	0							185.149	0							0.283276	0							2096.93	0							0.230591	0
				2.06931	0.00242915							-0.414084	0.0291171							185.149	3.61991e-05							0.283276	0.0298703							2096.93	1.72861e-05							0.230591	80.9717
				2.16337	0.00242915							-0.411468	0.0291171							193.564	3.61991e-05							0.296152	0.0298703							2101.34	1.72861e-05							0.230592	80.9717
				2.16337	0							-0.411468	0							193.564	0							0.296152	0							2101.34	0							0.230592	0
				2.25743	0							-0.408853	0							201.98	0							0.309029	0							2105.74	0							0.230593	0
				2.25743	0.00242915							-0.408853	0.0291171							201.98	3.61991e-05							0.309029	0.0298703							2105.74	1.72861e-05							0.230593	80.9717
				2.35149	0.00242915							-0.406237	0.0291171							210.396	3.61991e-05							0.321905	0.0298703							2110.15	1.72861e-05							0.230594	80.9717
				2.35149	0							-0.406237	0							210.396	0							0.321905	0							2110.15	0							0.230594	0
				2.44554	0							-0.403621	0							218.812	0							0.334781	0							2114.55	0							0.230595	0
				2.44554	0.00242915							-0.403621	0.0291171							218.812	3.61991e-05							0.334781	0.0298703							2114.55	1.72861e-05							0.230595	80.9717
				2.5396	0.00242915							-0.401006	0.0291171							227.228	3.61991e-05							0.347657	0.0298703							2118.96	1.72861e-05							0.230596	80.9717
				2.5396	0							-0.401006	0							227.228	0							0.347657	0							2118.96	0							0.230596	0
				2.63366	0							-0.39839	0							235.644	0							0.360533	0							2123.37	0							0.230597	0
				2.63366	0.00242915							-0.39839	0.0291171							235.644	3.61991e-05							0.360533	0.0298703							2123.37	1.72861e-05							0.230597	80.9717
				2.72772	0.00242915							-0.395774	0.0291171							244.059	3.61991e-05							0.37341	0.0298703							2127.77	1.72861e-05							0.230598	80.9717
				2.72772	0							-0.395774	0							244.059	0							0.37341	0							2127.77	0							0.230598	0
				2.82178	0							-0.393159	0							252.475	0							0.386286	0							2132.18	0							0.230599	0
				2.82178	0.00242915							-0.393159	0.0291171							252.475	3.61991e-05							0.386286	0.0298703							2132.18	1.72861e-05							0.230599	80.9717
				2.91584	0.00242915							-0.390543	0.0291171							260.891	3.61991e-05							0.399162	0.0298703							2136.58	1.72861e-05							0.230599	80.9717
				2.91584	0							-0.390543	0							260.891	0							0.399162	0							2136.58	0							0.230599	0
				3.0099	0							-0.387927	0							269.307	0							0.412038	0							2140.99	0							0.2306	0
				3.0099	0.00242915							-0.387927	0.0291171							269.307	3.61991e-05							0.412038	0.0298703							2140.99	1.72861e-05							0.2306	80.9717
				3.10396	0.00242915							-0.385311	0.0291171							277.723	3.61991e-05							0.424914	0.0298703							2145.4	1.72861e-05							0.230601	80.9717
				3.10396	0							-0.385311	0							277.723	0							0.424914	0							2145.4	0							0.230601	0
				3.19802	0							-0.382696	0							286.139	0							0.437791	0							2149.8	0							0.230602	0
				3.19802	0.00242915							-0.382696	0.0291171							286.139	3.61991e-05							0.437791	0.0298703							2149.8	1.72861e-05							0.230602	80.9717
				3.29208	0.00242915							-0.38008	0.0291171							294.554	3.61991e-05							0.450667	0.0298703							2154.21	1.72861e-05							0.230603	80.9717
				3.29208	0							-0.38008	0							294.554	0							0.450667	0							2154.21	0							0.230603	0
				3.38614	0							-0.377464	0							302.97	0							0.463543	0							2158.61	0							0.230604	0
				3.38614	0.00242915							-0.377464	0.0291171							302.97	3.61991e-05							0.463543	0.0298703							2158.61	1.72861e-05							0.230604	80.9717
				3.4802	0.00242915							-0.374849	0.0291171							311.386	3.61991e-05							0.476419	0.0298703							2163.02	1.72861e-05							0.230605	80.9717
				3.4802	0							-0.374849	0							311.386	0							0.476419	0							2163.02	0							0.230605	0
				3.57426	0							-0.372233	0							319.802	0							0.489295	0							2167.43	0							0.230606	0
				3.57426	0.00242915							-0.372233	0.0291171							319.802	3.61991e-05							0.489295	0.0298703							2167.43	1.72861e-05							0.230606	80.9717
				3.66832	0.00242915							-0.369617	0.0291171							328.218	3.61991e-05							0.502172	0.0298703							2171.83	1.72861e-05							0.230607	80.9717
				3.66832	0							-0.369617	0							328.218	0							0.502172	0							2171.83	0							0.230607	0
				3.76238	0							-0.367002	0							336.634	0							0.515048	0							2176.24	0							0.230608	0
				3.76238	0.00242915							-0.367002	0.0291171							336.634	3.61991e-05							0.515048	0.0298703							2176.24	1.72861e-05							0.230608	80.9717
				3.85644	0.00242915							-0.364386	0.0291171							345.05	3.61991e-05							0.527924	0.0298703							2180.64	1.72861e-05							0.230609	80.9717
				3.85644	0							-0.364386	0							345.05	0							0.527924	0							2180.64	0							0.230609	0
				3.9505	0							-0.36177	0							353.465	0							0.5408	0							2185.05	0							0.23061	0
				3.9505	0.00242915							-0.36177	0.0291171							353.465	3.61991e-05							0.5408	0.0298703							2185.05	1.72861e-05							0.23061	80.9717
				4.04455	0.00242915							-0.359154	0.0291171							361.881	3.61991e-05							0.553676	0.0298703							2189.46	1.72861e-05							0.230611	80.9717
				4.04455	0							-0.359154	0							361.881	0							0.553676	0							2189.46	0							0.230611	0
				4.13861	0							-0.356539	0							370.297	0							0.566553	0							2193.86	0							0.230612	0
				4.13861	0.00242915							-0.356539	0.0291171							370.297	3.61991e-05							0.566553	0.0298703							2193.86	1.72861e-05							0.230612	80.9717
				4.23267	0.00242915							-0.353923	0.0291171							378.713	3.61991e-05							0.579429	0.0298703							2198.27	1.72861e-05							0.230613	80.9717
				4.23267	0							-0.353923	0							378.713	0							0.579429	0							2198.27	0							0.230613	0
				4.32673	0							-0.351307	0							387.129	0							0.592305	0							2202.67	0							0.230614	0
				4.32673	0.00242915							-0.351307	0.0291171							387.129	3.61991e-05							0.592305	0.0298703							2202.67	1.72861e-05							0.230614	80.9717
				4.42079	0.00242915							-0.348692	0.0291171							395.545	3.61991e-05							0.605181	0.0298703							2207.08	1.72861e-05							0.230615	80.9717
				4.42079	0							-0.348692	0							395.545	0							0.605181	0							2207.08	0							0.230615	0
				4.51485	0							-0.346076	0							403.96	0							0.618057	0							2211.49	0							0.230616	0
				4.51485	0.00242915							-0.346076	0.0291171							403.96	3.61991e-05							0.618057	0.0298703							2211.49	1.72861e-05							0.230616	80.9717
				4.60891	0.00242915							-0.34346	0.0291171							412.376	3.61991e-05							0.630934	0.0298703							2215.89	1.72861e-05							0.230617	80.9717
				4.60891	0							-0.34346	0							412.376	0							0.630934	0							2215.89	0							0.230617	0
				4.70297	0							-0.340845	0							420.792	0							0.64381	0							2220.3	0							0.230618	0
				4.70297	0.00242915							-0.340845	0.0291171							420.792	3.61991e-05							0.64381	0.0298703							2220.3	1.72861e-05							0.230618	80.9717
				4.79703	0.00242915							-0.338229	0.0291171							429.208	3.61991e-05							0.656686	0.0298703							2224.7	1.72861e-05							0.230618	80.9717
				4.79703	0							-0.338229	0							429.208	0							0.656686	0							2224.7	0							0.230618	0
				4.89109	0							-0.335613	0							437.624	0							0.669562	0							2229.11	0							0.230619	0
				4.89109	0.00242915							-0.335613	0.0291171							437.624	3.61991e-05							0.669562	0.0298703							2229.11	1.72861e-05							0.230619	80.9717
				4.98515	0.00242915							-0.332998	0.0291171							446.04	3.61991e-05							0.682438	0.0298703							2233.51	1.72861e-05							0.23062	80.9717
				4.98515	0							-0.332998	0							446.04	0							0.682438	0							2233.51	0							0.23062	0
				5.07921	0							-0.330382	0							454.455	0							0.695314	0							2237.92	0							0.230621	0
				5.07921	0.00242915							-0.330382	0.0291171							454.455	3.61991e-05							0.695314	0.0298703							2237.92	1.72861e-05							0.230621	80.9717
				5.17327	0.00242915							-0.327766	0.0291171							462.871	3.61991e-05							0.708191	0.0298703							2242.33	1.72861e-05							0.230622	80.9717
				5.17327	0							-0.327766	0							462.871	0							0.708191	0							2242.33	0							0.230622	0
				5.26733	0							-0.32515	0							471.287	0							0.721067	0							2246.73	0							0.230623	0
				5.26733	0.00242915							-0.32515	0.0291171							471.287	3.61991e-05							0.721067	0.0298703							2246.73	1.72861e-05							0.230623	80.9717
				5.36139	0.00242915							-0.322535	0.0291171							479.703	3.61991e-05							0.733943	0.0298703							2251.14	1.72861e-05							0.230624	80.9717
				5.36139	0							-0.322535	0							479.703	0							0.733943	0							2251.14	0							0.230624	0
				5.45545	0							-0.319919	0							488.119	0							0.746819	0							2255.54	0							0.230625	0
				5.45545	0.00242915							-0.319919	0.0291171							488.119	3.61991e-05							0.746819	0.0298703							2255.54	1.72861e-05							0.230625	80.9717
				5.5495	0.00242915							-0.317303	0.0291171							496.535	3.61991e-05							0.759695	0.0298703							2259.95	1.72861e-05							0.230626	80.9717
				5.5495	0							-0.317303	0							496.535	0							0.759695	0							2259.95	0							0.230626	0
				5.64356	0							-0.314688	0							504.95	0							0.772572	0							2264.36	0							0.230627	0
				5.64356	0.00242915							-0.314688	0.0291171							504.95	3.61991e-05							0.772572	0.0298703							2264.36	1.72861e-05							0.230627	80.9717
				5.73762	0.00242915							-0.312072	0.0291171							513.366	3.61991e-05							0.785448	0.0298703							2268.76	1.72861e-05							0.230628	80.9717
				5.73762	0							-0.312072	0							513.366	0							0.785448	0							2268.76	0							0.230628	0
				5.83168	0							-0.309456	0							521.782	0							0.798324	0							2273.17	0							0.230629	0
				5.83168	0.00242915							-0.309456	0.0291171							521.782	3.61991e-05							0.798324	0.0298703							2273.17	1.72861e-05							0.230629	80.9717
				5.92574	0.00242915							-0.306841	0.0291171							530.198	3.61991e-05							0.8112	0.0298703							2277.57	1.72861e-05							0.23063	80.9717
				5.92574	0							-0.306841	0							530.198	0							0.8112	0							2277.57	0							0.23063	0
				6.0198	0							-0.304225	0							538.614	0							0.824076	0							2281.98	0							0.230631	0
				6.0198	0.00242915							-0.304225	0.0291171							538.614	3.61991e-05							0.824076	0.0298703							2281.98	1.72861e-05							0.230631	80.9717
				6.11386	0.00242915							-0.301609	0.0291171							547.03	3.61991e-05							0.836953	0.0298703							2286.39	1.72861e-05							0.230632	80.9717
				6.11386	0							-0.301609	0							547.03	0							0.836953	0							2286.39	0							0.230632	0
				6.20792	0							-0.298993	0							555.446	0							0.849829	0							2290.79	0							0.230633	0
				6.20792	0.00242915							-0.298993	0.0291171							555.446	3.61991e-05							0.849829	0.0298703							2290.79	1.72861e-05							0.230633	80.9717
				6.30198	0.00242915							-0.296378	0.0291171							563.861	3.61991e-05							0.862705	0.0298703							2295.2	1.72861e-05							0.230634	80.9717
				6.30198	0							-0.296378	0							563.861	0							0.862705	0							2295.2	0							0.230634	0
				6.39604	0							-0.293762	0							572.277	0							0.875581	0							2299.6	0							0.230635	0
				6.39604	0.00242915							-0.293762	0.0291171							572.277	3.61991e-05							0.875581	0.0298703							2299.6	1.72861e-05							0.230635	80.9717
				6.4901	0.00242915							-0.291146	0.0291171							580.693	3.61991e-05							0.888457	0.0298703							2304.01	1.72861e-05							0.230636	80.9717
				6.4901	0							-0.291146	0							580.693	0							0.888457	0							2304.01	0							0.230636	0
				6.58416	0							-0.288531	0							589.109	0							0.901334	0							2308.42	0							0.230637	0
				6.58416	0.00242915							-0.288531	0.0291171							589.109	3.61991e-05							0.901334	0.0298703							2308.42	1.72861e-05							0.230637	80.9717
				6.67822	0.00242915							-0.285915	0.0291171							597.525	3.61991e-05							0.91421	0.0298703							2312.82	1.72861e-05							0.230637	80.9717
				6.67822	0							-0.285915	0							597.525	0							0.91421	0							2312.82	0							0.230637	0
				6.77228	0							-0.283299	0							605.941	0							0.927086	0							2317.23	0							0.230638	0
				6.77228	0.00242915							-0.283299	0.0291171							605.941	3.61991e-05							0.927086	0.0298703							2317.23	1.72861e-05							0.230638	80.9717
				6.86634	0.00242915							-0.280684	0.0291171							614.356	3.61991e-05							0.939962	0.0298703							2321.63	1.72861e-05							0.230639	80.9717
				6.86634	0							-0.280684	0							614.356	0							0.939962	0							2321.63	0							0.230639	0
				6.9604	0							-0.278068	0							622.772	0							0.952838	0							2326.04	0							0.23064	0
				6.9604	0.00242915							-0.278068	0.0291171							622.772	3.61991e-05							0.952838	0.0298703							2326.04	1.72861e-05							0.23064	80.9717
				7.05446	0.00242915							-0.275452	0.0291171							631.188	3.61991e-05							0.965715	0.0298703							2330.45	1.72861e-05							0.230641	80.9717
				7.05446	0							-0.275452	0							631.188	0							0.965715	0							2330.45	0							0.230641	0
				7.14851	0							-0.272837	0							639.604	0							0.978591	0							2334.85	0							0.230642	0
				7.14851	0.00242915							-0.272837	0.0291171							639.604	3.61991e-05							0.978591	0.0298703							2334.85	1.72861e-05							0.230642	80.9717
				7.24257	0.00242915							-0.270221	0.0291171							648.02	3.61991e-05							0.991467	0.0298703							2339.26	1.72861e-05							0.230643	80.9717
				7.24257	0							-0.270221	0							648.02	0							0.991467	0							2339.26	0							0.230643	0
				7.33663	0							-0.267605	0							656.436	0							1.00434	0							2343.66	0							0.230644	0
				7.33663	0.00242915							-0.267605	0.0291171							656.436	3.61991e-05							1.00434	0.0298703							2343.66	1.72861e-05							0.230644	80.9717
				7.43069	0.00242915							-0.264989	0.0291171							664.851	3.61991e-05							1.01722	0.0298703							2348.07	1.72861e-05							0.230645	80.9717
				7.43069	0							-0.264989	0							664.851	0							1.01722	0							2348.07	0							0.230645	0
				7.52475	0							-0.262374	0							673.267	0							1.0301	0							2352.48	0							0.230646	0
				7.52475	0.00242915							-0.262374	0.0291171							673.267	3.61991e-05							1.0301	0.0298703							2352.48	1.72861e-05							0.230646	80.9717
				7.61881	0.00242915							-0.259758	0.0291171							681.683	3.61991e-05							1.04297	0.0298703							2356.88	1.72861e-05							0.230647	80.9717
				7.61881	0							-0.259758	0							681.683	0							1.04297	0							2356.88	0							0.230647	0
				7.71287	0							-0.257142	0							690.099	0							1.05585	0							2361.29	0							0.230648	0
				7.71287	0.00242915							-0.257142	0.0291171							690.099	3.61991e-05							1.05585	0.0298703							2361.29	1.72861e-05							0.230648	80.9717
				7.80693	0.00242915							-0.254527	0.0291171							698.515	3.61991e-05							1.06872	0.0298703							2365.69	1.72861e-05							0.230649	80.9717
				7.80693	0							-0.254527	0							698.515	0							1.06872	0							2365.69	0							0.230649	0
				7.90099	0							-0.251911	0							706.931	0							1.0816	0							2370.1	0							0.23065	0
				7.90099	0.00242915							-0.251911	0.0291171							706.931	3.61991e-05							1.0816	0.0298703							2370.1	1.72861e-05							0.23065	80.9717
				7.99505	0.00242915							-0.249295	0.0291171							715.347	3.61991e-05							1.09448	0.0298703							2374.5	1.72861e-05							0.230651	80.9717
				7.99505	0							-0.249295	0							715.347	0							1.09448	0							2374.5	0							0.230651	0
				8.08911	0							-0.24668	0							723.762	0							1.10735	0							2378.91	0							0.230652	0
				8.08911	0.00242915							-0.24668	0.0291171							723.762	3.61991e-05							1.10735	0.0298703							2378.91	1.72861e-05							0.230652	80.9717
				8.18317	0.00242915							-0.244064	0.0291171							732.178	3.61991e-05							1.12023	0.0298703							2383.32	1.72861e-05							0.230653	80.9717
				8.18317	0							-0.244064	0							732.178	0							1.12023	0							2383.32	0							0.230653	0
				8.27723	0							-0.241448	0							740.594	0							1.13311	0							2387.72	0							0.230654	0
				8.27723	0.00242915							-0.241448	0.0291171							740.594	3.61991e-05							1.13311	0.0298703							2387.72	1.72861e-05							0.230654	80.9717
				8.37129	0.00242915							-0.238832	0.0291171							749.01	3.61991e-05							1.14598	0.0298703							2392.13	1.72861e-05							0.230655	80.9717
				8.37129	0							-0.238832	0							749.01	0							1.14598	0							2392.13	0							0.230655	0
				8.46535	0							-0.236217	0							757.426	0							1.15886	0							2396.53	0							0.230656	0
				8.46535	0.00242915							-0.236217	0.0291171							757.426	3.61991e-05							1.15886	0.0298703							2396.53	1.72861e-05							0.230656	80.9717
				8.55941	0.00242915							-0.233601	0.0291171							765.842	3.61991e-05							1.17173	0.0298703							2400.94	1.72861e-05							0.230656	80.9717
				8.55941	0							-0.233601	0							765.842	0							1.17173	0							2400.94	0							0.230656	0
				8.65347	0							-0.230985	0							774.257	0							1.18461	0							2405.35	0							0.230657	0
				8.65347	0.00242915							-0.230985	0.0291171							774.257	3.61991e-05							1.18461	0.0298703							2405.35	1.72861e-05							0.230657	80.9717
				8.74752	0.00242915							-0.22837	0.0291171							782.673	3.61991e-05							1.19749	0.0298703							2409.75	1.72861e-05							0.230658	80.9717
				8.74752	0							-0.22837	0							782.673	0							1.19749	0							2409.75	0							0.230658	0
				8.84158	0							-0.225754	0							791.089	0							1.21036	0							2414.16	0							0.230659	0
				8.84158	0.00242915							-0.225754	0.0291171							791.089	3.61991e-05							1.21036	0.0298703							2414.16	1.72861e-05							0.230659	80.9717
				8.93564	0.00242915							-0.223138	0.0291171							799.505	3.61991e-05							1.22324	0.0298703							2418.56	1.72861e-05							0.23066	80.9717
				8.93564	0							-0.223138	0							799.505	0							1.22324	0							2418.56	0							0.23066	0
				9.0297	0							-0.220523	0							807.921	0							1.23611	0							2422.97	0							0.230661	0
				9.0297	0.00242915							-0.220523	0.0291171							807.921	3.61991e-05							1.23611	0.0298703							2422.97	1.72861e-05							0.230661	80.9717
				9.12376	0.00242915							-0.217907	0.0291171							816.337	3.61991e-05							1.24899	0.0298703							2427.38	1.72861e-05							0.230662	80.9717
				9.12376	0							-0.217907	0							816.337	0							1.24899	0							2427.38	0							0.230662	0
				9.21782	0							-0.215291	0							824.752	0							1.26187	0							2431.78	0							0.230663	0
				9.21782	0.00242915							-0.215291	0.0291171							824.752	3.61991e-05							1.26187	0.0298703							2431.78	1.72861e-05							0.230663	80.9717
				9.31188	0.00242915							-0.212676	0.0291171							833.168	3.61991e-05							1.27474	0.0298703							2436.19	1.72861e-05							0.230664	80.9717
				9.31188	0							-0.212676	0							833.168	0							1.27474	0							2436.19	0							0.230664	0
				9.40594	0							-0.21006	0							841.584	0							1.28762	0							2440.59	0							0.230665	0
				9.40594	0.00242915							-0.21006	0.0291171							841.584	3.61991e-05							1.28762	0.0298703							2440.59	1.72861e-05							0.230665	80.9717
				9.5	0.00242915							-0.207444	0.0291171							850	3.61991e-05							1.3005	0.0298703							2445	1.72861e-05							0.230666	80.9717
				9.5	0							-0.207444	0							850	0							1.3005	0							2445	0							0.230666	0
				9.59406	0							-0.204828	0							858.416	0							1.31337	0							2449.41	0							0.230667	0
				9.59406	0.00242915							-0.204828	0.0291171							858.416	3.61991e-05							1.31337	0.0298703							2449.41	1.72861e-05							0.230667	80.9717
				9.68812	0.00242915							-0.202213	0.0291171							866.832	3.61991e-05							1.32625	0.0298703							2453.81	1.72861e-05							0.230668	80.9717
				9.68812	0							-0.202213	0							866.832	0							1.32625	0							2453.81	0							0.230668	0
				9.78218	0							-0.199597	0							875.248	0							1.33912	0							2458.22	0							0.230669	0
				9.78218	0.00242915							-0.199597	0.0291171							875.248	3.61991e-05							1.33912	0.0298703							2458.22	1.72861e-05							0.230669	80.9717
				9.87624	0.00242915							-0.196981	0.0291171							883.663	3.61991e-05							1.352	0.0298703							2462.62	1.72861e-05							0.23067	80.9717
				9.87624	0							-0.196981	0							883.663	0							1.352	0							2462.62	0							0.23067	0
				9.9703	0							-0.194366	0							892.079	0							1.36488	0							2467.03	0							0.230671	0
				9.9703	0.00242915							-0.194366	0.0291171							892.079	3.61991e-05							1.36488	0.0298703							2467.03	1.72861e-05							0.230671	80.9717
				10.0644	0.00242915							-0.19175	0.0291171							900.495	3.61991e-05							1.37775	0.0298703							2471.44	1.72861e-05							0.230672	80.9717
				10.0644	0							-0.19175	0							900.495	0							1.37775	0							2471.44	0							0.230672	0
				10.1584	0							-0.189134	0							908.911	0							1.39063	0							2475.84	0							0.230673	0
				10.1584	0.00242915							-0.189134	0.0291171							908.911	3.61991e-05							1.39063	0.0298703							2475.84	1.72861e-05							0.230673	80.9717
				10.2525	0.00242915							-0.186519	0.0291171							917.327	3.61991e-05							1.40351	0.0298703							2480.25	1.72861e-05							0.230674	80.9717
				10.2525	0							-0.186519	0							917.327	0							1.40351	0							2480.25	0							0.230674	0
				10.3465	0							-0.183903	0							925.743	0							1.41638	0							2484.65	0							0.230675	0
				10.3465	0.00242915							-0.183903	0.0291171							925.743	3.61991e-05							1.41638	0.0298703							2484.65	1.72861e-05							0.230675	80.9717
				10.4406	0.00242915							-0.181287	0.0291171							934.158	3.61991e-05							1.42926	0.0298703							2489.06	1.72861e-05							0.230675	80.9717
				10.4406	0							-0.181287	0							934.158	0							1.42926	0							2489.06	0							0.230675	0
				10.5347	0							-0.178671	0							942.574	0							1.44213	0							2493.47	0							0.230676	0
				10.5347	0.00242915							-0.178671	0.0291171							942.574	3.61991e-05							1.44213	0.0298703							2493.47	1.72861e-05							0.230676	80.9717
				10.6287	0.00242915							-0.176056	0.0291171							950.99	3.61991e-05							1.45501	0.0298703							2497.87	1.72861e-05							0.230677	80.9717
				10.6287	0							-0.176056	0							950.99	0							1.45501	0							2497.87	0							0.230677	0
				10.7228	0							-0.17344	0							959.406	0							1.46789	0							2502.28	0							0.230678	0
				10.7228	0.00242915							-0.17344	0.0291171							959.406	3.61991e-05							1.46789	0.0298703							2502.28	1.72861e-05							0.230678	80.9717
				10.8168	0.00242915							-0.170824	0.0291171							967.822	3.61991e-05							1.48076	0.0298703							2506.68	1.72861e-05							0.230679	80.9717
				10.8168	0							-0.170824	0							967.822	0							1.48076	0							2506.68	0							0.230679	0
				10.9109	0							-0.168209	0							976.238	0							1.49364	0							2511.09	0							0.23068	0
				10.9109	0.00242915							-0.168209	0.0291171							976.238	3.61991e-05							1.49364	0.0298703							2511.09	1.72861e-05							0.23068	80.9717
				11.005	0.00242915							-0.165593	0.0291171							984.653	3.61991e-05							1.50651	0.0298703							2515.5	1.72861e-05							0.230681	80.9717
				11.005	0							-0.165593	0							984.653	0							1.50651	0							2515.5	0							0.230681	0
				11.099	0							-0.162977	0							993.069	0							1.51939	0							2519.9	0							0.230682	0
				11.099	0.00242915							-0.162977	0.0291171							993.069	3.61991e-05							1.51939	0.0298703							2519.9	1.72861e-05							0.230682	80.9717
				11.1931	0.00242915							-0.160362	0.0291171							1001.49	3.61991e-05							1.53227	0.0298703							2524.31	1.72861e-05							0.230683	80.9717
				11.1931	0							-0.160362	0							1001.49	0							1.53227	0							2524.31	0							0.230683	0
				11.2871	0							-0.157746	0							1009.9	0							1.54514	0							2528.71	0							0.230684	0
				11.2871	0.00242915							-0.157746	0.0291171							1009.9	3.61991e-05							1.54514	0.0298703							2528.71	1.72861e-05							0.230684	80.9717
				11.3812	0.00242915							-0.15513	0.0291171							1018.32	3.61991e-05							1.55802	0.0298703							2533.12	1.72861e-05							0.230685	80.9717
				11.3812	0							-0.15513	0							1018.32	0							1.55802	0							2533.12	0							0.230685	0
				11.4752	0							-0.152515	0							1026.73	0							1.5709	0							2537.52	0							0.230686	0
				11.4752	0.00242915							-0.152515	0.0291171							1026.73	3.61991e-05							1.5709	0.0298703							2537.52	1.72861e-05							0.230686	80.9717
				11.5693	0.00242915							-0.149899	0.0291171							1035.15	3.61991e-05							1.58377	0.0298703							2541.93	1.72861e-05							0.230687	80.9717
				11.5693	0							-0.149899	0							1035.15	0							1.58377	0							2541.93	0							0.230687	0
				11.6634	0							-0.147283	0							1043.56	0							1.59665	0							2546.34	0							0.230688	0
				11.6634	0.00242915							-0.147283	0.0291171							1043.56	3.61991e-05							1.59665	0.0298703							2546.34	1.72861e-05							0.230688	80.9717
				11.7574	0.00242915							-0.144667	0.0291171							1051.98	3.61991e-05							1.60952	0.0298703							2550.74	1.72861e-05							0.230689	80.9717
				11.7574	0							-0.144667	0							1051.98	0							1.60952	0							2550.74	0							0.230689	0
				11.8515	0							-0.142052	0							1060.4	0							1.6224	0							2555.15	0							0.23069	0
				11.8515	0.00242915							-0.142052	0.0291171							1060.4	3.61991e-05							1.6224	0.0298703							2555.15	1.72861e-05							0.23069	80.9717
				11.9455	0.00242915							-0.139436	0.0291171							1068.81	3.61991e-05							1.63528	0.0298703							2559.55	1.72861e-05							0.230691	80.9717
				11.9455	0							-0.139436	0							1068.81	0							1.63528	0							2559.55	0							0.230691	0
				12.0396	0							-0.13682	0							1077.23	0							1.64815	0							2563.96	0							0.230692	0
				12.0396	0.00242915							-0.13682	0.0291171							1077.23	3.61991e-05							1.64815	0.0298703							2563.96	1.72861e-05							0.230692	80.9717
				12.1337	0.00242915							-0.134205	0.0291171							1085.64	3.61991e-05							1.66103	0.0298703							2568.37	1.72861e-05							0.230693	80.9717
				12.1337	0							-0.134205	0							1085.64	0							1.66103	0							2568.37	0							0.230693	0
				12.2277	0							-0.131589	0							1094.06	0							1.67391	0							2572.77	0							0.230694	0
				12.2277	0.00242915							-0.131589	0.0291171							1094.06	3.61991e-05							1.67391	0.0298703							2572.77	1.72861e-05							0.230694	80.9717
				12.3218	0.00242915							-0.128973	0.0291171							1102.48	3.61991e-05							1.68678	0.0298703							2577.18	1.72861e-05							0.230694	80.9717
				12.3218	0							-0.128973	0							1102.48	0							1.68678	0							2577.18	0							0.230694	0
				12.4158	0							-0.126358	0							1110.89	0							1.69966	0							2581.58	0							0.230695	0
				12.4158	0.00242915							-0.126358	0.0291171							1110.89	3.61991e-05							1.69966	0.0298703							2581.58	1.72861e-05							0.230695	80.9717
				12.5099	0.00242915							-0.123742	0.0291171							1119.31	3.61991e-05							1.71253	0.0298703							2585.99	1.72861e-05							0.230696	80.9717
				12.5099	0							-0.123742	0							1119.31	0							1.71253	0							2585.99	0							0.230696	0
				12.604	0							-0.121126	0							1127.72	0							1.72541	0							2590.4	0							0.230697	0
				12.604	0.00242915							-0.121126	0.0291171							1127.72	3.61991e-05							1.72541	0.0298703							2590.4	1.72861e-05							0.230697	80.9717
				12.698	0.00242915							-0.11851	0.0291171							1136.14	3.61991e-05							1.73829	0.0298703							2594.8	1.72861e-05							0.230698	80.9717
				12.698	0							-0.11851	0							1136.14	0							1.73829	0							2594.8	0							0.230698	0
				12.7921	0							-0.115895	0							1144.55	0							1.75116	0							2599.21	0							0.230699	0
				12.7921	0.00242915							-0.115895	0.0291171							1144.55	3.61991e-05							1.75116	0.0298703							2599.21	1.72861e-05							0.230699	80.9717
				12.8861	0.00242915							-0.113279	0.0291171							1152.97	3.61991e-05							1.76404	0.0298703							2603.61	1.72861e-05							0.2307	80.9717
				12.8861	0							-0.113279	0							1152.97	0							1.76404	0							2603.61	0							0.2307	0
				12.9802	0							-0.110663	0							1161.39	0							1.77691	0							2608.02	0							0.230701	0
				12.9802	0.00242915							-0.110663	0.0291171							1161.39	3.61991e-05							1.77691	0.0298703							2608.02	1.72861e-05							0.230701	80.9717
				13.0743	0.00242915							-0.108048	0.0291171							1169.8	3.61991e-05							1.78979	0.0298703							2612.43	1.72861e-05							0.230702	80.9717
				13.0743	0							-0.108048	0							1169.8	0							1.78979	0							2612.43	0							0.230702	0
				13.1683	0							-0.105432	0							1178.22	0							1.80267	0							2616.83	0							0.230703	0
				13.1683	0.00242915							-0.105432	0.0291171							1178.22	3.61991e-05							1.80267	0.0298703							2616.83	1.72861e-05							0.230703	80.9717
				13.2624	0.00242915							-0.102816	0.0291171							1186.63	3.61991e-05							1.81554	0.0298703							2621.24	1.72861e-05							0.230704	80.9717
				13.2624	0							-0.102816	0							1186.63	0							1.81554	0							2621.24	0							0.230704	0
				13.3564	0							-0.100201	0							1195.05	0							1.82842	0							2625.64	0							0.230705	0
				13.3564	0.00242915							-0.100201	0.0291171							1195.05	3.61991e-05							1.82842	0.0298703							2625.64	1.72861e-05							0.230705	80.9717
				13.4505	0.00242915							-0.0975849	0.0291171							1203.47	3.61991e-05							1.8413	0.0298703							2630.05	1.72861e-05							0.230706	80.9717
				13.4505	0							-0.0975849	0							1203.47	0							1.8413	0							2630.05	0							0.230706	0
				13.5446	0							-0.0949692	0							1211.88	0							1.85417	0							2634.46	0							0.230707	0
				13.5446	0.00242915							-0.0949692	0.0291171							1211.88	3.61991e-05							1.85417	0.0298703							2634.46	1.72861e-05							0.230707	80.9717
				13.6386	0.00242915							-0.0923535	0.0291171							1220.3	3.61991e-05							1.86705	0.0298703							2638.86	1.72861e-05							0.230708	80.9717
				13.6386	0							-0.0923535	0							1220.3	0							1.86705	0							2638.86	0							0.230708	0
				13.7327	0							-0.0897378	0							1228.71	0							1.87992	0							2643.27	0							0.230709	0
				13.7327	0.00242915							-0.0897378	0.0291171							1228.71	3.61991e-05							1.87992	0.0298703							2643.27	1.72861e-05							0.230709	80.9717
				13.8267	0.00242915							-0.0871221	0.0291171							1237.13	3.61991e-05							1.8928	0.0298703							2647.67	1.72861e-05							0.23071	80.9717
				13.8267	0							-0.0871221	0							1237.13	0							1.8928	0							2647.67	0							0.23071	0
				13.9208	0							-0.0845064	0							1245.54	0							1.90568	0							2652.08	0							0.230711	0
				13.9208	0.00242915							-0.0845064	0.0291171							1245.54	3.61991e-05							1.90568	0.0298703							2652.08	1.72861e-05							0.230711	80.9717
				14.0149	0.00242915							-0.0818907	0.0291171							1253.96	3.61991e-05							1.91855	0.0298703							2656.49	1.72861e-05							0.230712	80.9717
				14.0149	0							-0.0818907	0							1253.96	0							1.91855	0							2656.49	0							0.230712	0
				14.1089	0							-0.079275	0							1262.38	0							1.93143	0							2660.89	0							0.230713	0
				14.1089	0.00242915							-0.079275	0.0291171							1262.38	3.61991e-05							1.93143	0.0298703							2660.89	1.72861e-05							0.230713	80.9717
				14.203	0.00242915							-0.0766593	0.0291171							1270.79	3.61991e-05							1.94431	0.0298703							2665.3	1.72861e-05							0.230713	80.9717
				14.203	0							-0.0766593	0							1270.79	0							1.94431	0							2665.3	0							0.230713	0
				14.297	0							-0.0740436	0							1279.21	0							1.95718	0							2669.7	0							0.230714	0
				14.297	0.00242915							-0.0740436	0.0291171							1279.21	3.61991e-05							1.95718	0.0298703							2669.7	1.72861e-05							0.230714	80.9717
				14.3911	0.00242915							-0.0714279	0.0291171							1287.62	3.61991e-05							1.97006	0.0298703							2674.11	1.72861e-05							0.230715	80.9717
				14.3911	0							-0.0714279	0							1287.62	0							1.97006	0							2674.11	0							0.230715	0
				14.4851	0							-0.0688122	0							1296.04	0							1.98293	0							2678.51	0							0.230716	0
				14.4851	0.00242915							-0.0688122	0.0291171							1296.04	3.61991e-05							1.98293	0.0298703							2678.51	1.72861e-05							0.230716	80.9717
				14.5792	0.00242915							-0.0661965	0.0291171							1304.46	3.61991e-05							1.99581	0.0298703							2682.92	1.72861e-05							0.230717	80.9717
				14.5792	0							-0.0661965	0							1304.46	0							1.99581	0							2682.92	0							0.230717	0
				14.6733	0							-0.0635808	0							1312.87	0							2.00869	0							2687.33	0							0.230718	0
				14.6733	0.00242915							-0.0635808	0.0291171							1312.87	3.61991e-05							2.00869	0.0298703							2687.33	1.72861e-05							0.230718	80.9717
				14.7673	0.00242915							-0.0609651	0.0291171							1321.29	3.61991e-05							2.02156	0.0298703							2691.73	1.72861e-05							0.230719	80.9717
				14.7673	0							-0.0609651	0							1321.29	0							2.02156	0							2691.73	0							0.230719	0
				14.8614	0							-0.0583495	0							1329.7	0							2.03444	0							2696.14	0							0.23072	0
				14.8614	0.00242915							-0.0583495	0.0291171							1329.7	3.61991e-05							2.03444	0.0298703							2696.14	1.72861e-05							0.23072	80.9717
				14.9554	0.00242915							-0.0557338	0.0291171							1338.12	3.61991e-05							2.04731	0.0298703							2700.54	1.72861e-05							0.230721	80.9717
				14.9554	0							-0.0557338	0							1338.12	0							2.04731	0							2700.54	0							0.230721	0
				15.0495	0							-0.0531181	0							1346.53	0							2.06019	0							2704.95	0							0.230722	0
				15.0495	0.00242915							-0.0531181	0.0291171							1346.53	3.61991e-05							2.06019	0.0298703							2704.95	1.72861e-05							0.230722	80.9717
				15.1436	0.00242915							-0.0505024	0.0291171							1354.95	3.61991e-05							2.07307	0.0298703							2709.36	1.72861e-05							0.230723	80.9717
				15.1436	0							-0.0505024	0							1354.95	0							2.07307	0							2709.36	0							0.230723	0
				15.2376	0							-0.0478867	0							1363.37	0							2.08594	0							2713.76	0							0.230724	0
				15.2376	0.00242915							-0.0478867	0.0291171							1363.37	3.61991e-05							2.08594	0.0298703							2713.76	1.72861e-05							0.230724	80.9717
				15.3317	0.00242915							-0.045271	0.0291171							1371.78	3.61991e-05							2.09882	0.0298703							2718.17	1.72861e-05							0.230725	80.9717
				15.3317	0							-0.045271	0							1371.78	0							2.09882	0							2718.17	0							0.230725	0
				15.4257	0							-0.0426553	0							1380.2	0							2.1117	0							2722.57	0							0.230726	0
				15.4257	0.00242915							-0.0426553	0.0291171							1380.2	3.61991e-05							2.1117	0.0298703							2722.57	1.72861e-05							0.230726	80.9717
				15.5198	0.00242915							-0.0400396	0.0291171							1388.61	3.61991e-05							2.12457	0.0298703							2726.98	1.72861e-05							0.230727	80.9717
				15.5198	0							-0.0400396	0							1388.61	0							2.12457	0							2726.98	0							0.230727	0
				15.6139	0							-0.0374239	0							1397.03	0							2.13745	0							2731.39	0							0.230728	0
				15.6139	0.00242915							-0.0374239	0.0291171							1397.03	3.61991e-05							2.13745	0.0298703							2731.39	1.72861e-05							0.230728	80.9717
				15.7079	0.00242915							-0.0348082	0.0291171							1405.45	3.61991e-05							2.15032	0.0298703							2735.79	1.72861e-05							0.230729	80.9717
				15.7079	0							-0.0348082	0							1405.45	0							2.15032	0							2735.79	0							0.230729	0
				15.802	0							-0.0321925	0							1413.86	0							2.1632	0							2740.2	0							0.23073	0
				15.802	0.00242915							-0.0321925	0.0291171							1413.86	3.61991e-05							2.1632	0.0298703							2740.2	1.72861e-05							0.23073	80.9717
				15.896	0.00242915							-0.0295768	0.0291171							1422.28	3.61991e-05							2.17608	0.0298703							2744.6	1.72861e-05							0.230731	80.9717
				15.896	0							-0.0295768	0							1422.28	0							2.17608	0							2744.6	0							0.230731	0
				15.9901	0							-0.0269611	0							1430.69	0							2.18895	0							2749.01	0							0.230732	0
				15.9901	0.00242915							-0.0269611	0.0291171							1430.69	3.61991e-05							2.18895	0.0298703							2749.01	1.72861e-05							0.230732	80.9717
				16.0842	0.00242915							-0.0243454	0.0291171							1439.11	3.61991e-05							2.20183	0.0298703							2753.42	1.72861e-05							0.230732	80.9717
				16.0842	0							-0.0243454	0							1439.11	0							2.20183	0							2753.42	0							0.230732	0
				16.1782	0							-0.0217297	0							1447.52	0							2.21471	0							2757.82	0							0.230733	0
				16.1782	0.00242915							-0.0217297	0.0291171							1447.52	3.61991e-05							2.21471	0.0298703							2757.82	1.72861e-05							0.230733	80.9717
				16.2723	0.00242915							-0.019114	0.0291171							1455.94	3.61991e-05							2.22758	0.0298703							2762.23	1.72861e-05							0.230734	80.9717
				16.2723	0							-0.019114	0							1455.94	0							2.22758	0							2762.23	0							0.230734	0
				16.3663	0							-0.0164983	0							1464.36	0							2.24046	0							2766.63	0							0.230735	0
				16.3663	0.00242915							-0.0164983	0.0291171							1464.36	3.61991e-05							2.24046	0.0298703							2766.63	1.72861e-05							0.230735	80.9717
				16.4604	0.00242915							-0.0138826	0.0291171							1472.77	3.61991e-05							2.25333	0.0298703							2771.04	1.72861e-05							0.230736	80.9717
				16.4604	0							-0.0138826	0							1472.77	0							2.25333	0							2771.04	0							0.230736	0
				16.5545	0							-0.0112669	0							1481.19	0							2.26621	0							2775.45	0							0.230737	0
				16.5545	0.00242915							-0.0112669	0.0291171							1481.19	3.61991e-05							2.26621	0.0298703							2775.45	1.72861e-05							0.230737	80.9717
				16.6485	0.00242915							-0.00865123	0.0291171							1489.6	3.61991e-05							2.27909	0.0298703							2779.85	1.72861e-05							0.230738	80.9717
				16.6485	0							-0.00865123	0							1489.6	0							2.27909	0							2779.85	0							0.230738	0
				16.7426	0							-0.00603553	0							1498.02	0							2.29196	0							2784.26	0							0.230739	0
				16.7426	0.00242915							-0.00603553	0.0291171							1498.02	3.61991e-05							2.29196	0.0298703							2784.26	1.72861e-05							0.230739	80.9717
				16.8366	0.00242915							-0.00341984	0.0291171							1506.44	3.61991e-05							2.30484	0.0298703							2788.66	1.72861e-05							0.23074	80.9717
				16.8366	0							-0.00341984	0							1506.44	0							2.30484	0							2788.66	0							0.23074	0
				16.9307	0							-0.000804139	0							1514.85	0							2.31771	0							2793.07	0							0.230741	0
				16.9307	0.00242915							-0.000804139	0.0291171							1514.85	3.61991e-05							2.31771	0.0298703							2793.07	1.72861e-05							0.230741	80.9717
				17.0248	0.00242915							0.00181156	0.0291171							1523.27	3.61991e-05							2.33059	0.0298703							2797.48	1.72861e-05							0.230742	80.9717
				17.0248	0							0.00181156	0							1523.27	0							2.33059	0							2797.48	0							0.230742	0
				17.1188	0							0.00442725	0							1531.68	0							2.34347	0							2801.88	0							0.230743	0
				17.1188	0.00242915							0.00442725	0.0291171							1531.68	3.61991e-05							2.34347	0.0298703							2801.88	1.72861e-05							0.230743	80.9717
				17.2129	0.00242915							0.00704295	0.0291171							1540.1	3.61991e-05							2.35634	0.0298703							2806.29	1.72861e-05							0.230744	80.9717
				17.2129	0							0.00704295	0							1540.1	0							2.35634	0							2806.29	0							0.230744	0
				17.3069	0							0.00965864	0							1548.51	0							2.36922	0							2810.69	0							0.230745	0
				17.3069	0.00242915							0.00965864	0.0291171							1548.51	3.61991e-05							2.36922	0.0298703							2810.69	1.72861e-05							0.230745	80.9717
				17.401	0.00242915							0.0122743	0.0291171							1556.93	3.61991e-05							2.3821	0.0298703							2815.1	1.72861e-05							0.230746	80.9717
				17.401	0							0.0122743	0							1556.93	0							2.3821	0							2815.1	0							0.230746	0
				17.495	0							0.01489	0							1565.35	0							2.39497	0							2819.5	0							0.230747	0
				17.495	0.00242915							0.01489	0.0291171							1565.35	3.61991e-05							2.39497	0.0298703							2819.5	1.72861e-05							0.230747	80.9717
				17.5891	0.00242915							0.0175057	0.0291171							1573.76	3.61991e-05							2.40785	0.0298703							2823.91	1.72861e-05							0.230748	80.9717
				17.5891	0							0.0175057	0							1573.76	0							2.40785	0							2823.91	0							0.230748	0
				17.6832	0							0.0201214	0							1582.18	0							2.42072	0							2828.32	0							0.230749	0
				17.6832	0.00242915							0.0201214	0.0291171							1582.18	3.61991e-05							2.42072	0.0298703							2828.32	1.72861e-05							0.230749	80.9717
				17.7772	0.00242915							0.0227371	0.0291171							1590.59	3.61991e-05							2.4336	0.0298703							2832.72	1.72861e-05							0.23075	80.9717
				17.7772	0							0.0227371	0							1590.59	0							2.4336	0							2832.72	0							0.23075	0
				17.8713	0							0.0253528	0							1599.01	0							2.44648	0							2837.13	0							0.230751	0
				17.8713	0.00242915							0.0253528	0.0291171							1599.01	3.61991e-05							2.44648	0.0298703							2837.13	1.72861e-05							0.230751	80.9717
				17.9653	0.00242915							0.0279685	0.0291171							1607.43	3.61991e-05							2.45935	0.0298703							2841.53	1.72861e-05							0.230751	80.9717
				17.9653	0							0.0279685	0							1607.43	0							2.45935	0							2841.53	0							0.230751	0
				18.0594	0							0.0305842	0							1615.84	0							2.47223	0							2845.94	0							0.230752	0
				18.0594	0.00242915							0.0305842	0.0291171							1615.84	3.61991e-05							2.47223	0.0298703							2845.94	1.72861e-05							0.230752	80.9717
				18.1535	0.00242915							0.0331999	0.0291171							1624.26	3.61991e-05							2.48511	0.0298703							2850.35	1.72861e-05							0.230753	80.9717
				18.1535	0							0.0331999	0							1624.26	0							2.48511	0							2850.35	0							0.230753	0
				18.2475	0							0.0358156	0							1632.67	0							2.49798	0							2854.75	0							0.230754	0
				18.2475	0.00242915							0.0358156	0.0291171							1632.67	3.61991e-05							2.49798	0.0298703							2854.75	1.72861e-05							0.230754	80.9717
				18.3416	0.00242915							0.0384313	0.0291171							1641.09	3.61991e-05							2.51086	0.0298703							2859.16	1.72861e-05							0.230755	80.9717
				18.3416	0							0.0384313	0							1641.09	0							2.51086	0							2859.16	0							0.230755	0
				18.4356	0							0.041047	0							1649.5	0							2.52373	0							2863.56	0							0.230756	0
				18.4356	0.00242915							0.041047	0.0291171							1649.5	3.61991e-05							2.52373	0.0298703							2863.56	1.72861e-05							0.230756	80.9717
				18.5297	0.00242915							0.0436627	0.0291171							1657.92	3.61991e-05							2.53661	0.0298703							2867.97	1.72861e-05							0.230757	80.9717
				18.5297	0							0.0436627	0							1657.92	0							2.53661	0							2867.97	0							0.230757	0
				18.6238	0							0.0462784	0							1666.34	0							2.54949	0							2872.38	0							0.230758	0
				18.6238	0.00242915							0.0462784	0.0291171							1666.34	3.61991e-05							2.54949	0.0298703							2872.38	1.72861e-05							0.230758	80.9717
				18.7178	0.00242915							0.0488941	0.0291171							1674.75	3.61991e-05							2.56236	0.0298703							2876.78	1.72861e-05							0.230759	80.9717
				18.7178	0							0.0488941	0							1674.75	0							2.56236	0							2876.78	0							0.230759	0
				18.8119	0							0.0515098	0							1683.17	0							2.57524	0							2881.19	0							0.23076	0
				18.8119	0.00242915							0.0515098	0.0291171							1683.17	3.61991e-05							2.57524	0.00597405							2881.19	1.72861e-05							0.23076	566.802
				18.9059	0.00242915							0.0541255	0.0291171							1691.58	3.61991e-05							2.58812	0.00597405							2885.59	1.72861e-05							0.230761	566.802
				18.9059	0							0.0541255	0							1691.58	0							2.58812	0							2885.59	0							0.230761	0
				19	0							1.11348	0							1700	0							2.60099	0							2890	0							0.230762	0
				19	0.0048583							1.11348	0.145585							1700	6.33484e-05							2.60099	0.00597405							2890	5.18583e-05							0.230762	566.802
				19.0941	0.0048583							1.1161	0.145585							1708.42	6.33484e-05							2.61387	0.00597405							2894.41	5.18583e-05							0.230763	566.802
				19.0941	0							1.1161	0							1708.42	0							2.61387	0							2894.41	0							0.230763	0
				19.1881	0							1.11871	0							1716.83	0							2.62674	0							2898.81	0							0.230764	0
				19.1881	0.0048583							1.11871	0.145585							1716.83	6.33484e-05							2.62674	0.00597405							2898.81	5.18583e-05							0.230764	566.802
				19.2822	0.0048583							1.12133	0.145585							1725.25	6.33484e-05							2.63962	0.00597405							2903.22	5.18583e-05							0.230765	566.802
				19.2822	0							1.12133	0							1725.25	0							2.63962	0							2903.22	0							0.230765	0
				19.3762	0							1.12395	0							1733.66	0							2.6525	0							2907.62	0							0.230766	0
				19.3762	0.0048583							1.12395	0.145585							1733.66	6.33484e-05							2.6525	0.00597405							2907.62	5.18583e-05							0.230766	566.802
				19.4703	0.0048583							1.12656	0.145585							1742.08	6.33484e-05							2.66537	0.00597405							2912.03	5.18583e-05							0.230767	566.802
				19.4703	0							1.12656	0							1742.08	0							2.66537	0							2912.03	0							0.230767	0
				19.5644	0							1.12918	0							1750.5	0							2.67825	0							2916.44	0							0.230768	0
				19.5644	0.0048583							1.12918	0.145585							1750.5	6.33484e-05							2.67825	0.00597405							2916.44	5.18583e-05							0.230768	566.802
				19.6584	0.0048583							1.13179	0.145585							1758.91	6.33484e-05							2.69112	0.00597405							2920.84	5.18583e-05							0.230769	566.802
				19.6584	0							1.13179	0							1758.91	0							2.69112	0							2920.84	0							0.230769	0
				19.7525	0							1.13441	0							1767.33	0							2.704	0							2925.25	0							0.23077	0
				19.7525	0.0048583							1.13441	0.145585							1767.33	6.33484e-05							2.704	0.00597405							2925.25	5.18583e-05							0.23077	566.802
				19.8465	0.0048583							1.13702	0.145585							1775.74	6.33484e-05							2.71688	0.00597405							2929.65	5.18583e-05							0.23077	566.802
				19.8465	0							1.13702	0							1775.74	0							2.71688	0							2929.65	0							0.23077	0
				19.9406	0							1.13964	0							1784.16	0							2.72975	0							2934.06	0							0.230771	0
				19.9406	0.0048583							1.13964	0.145585							1784.16	6.33484e-05							2.72975	0.00597405							2934.06	5.18583e-05							0.230771	566.802
				20.0347	0.0048583							1.14225	0.145585							1792.57	6.33484e-05							2.74263	0.00597405							2938.47	5.18583e-05							0.230772	566.802
				20.0347	0							1.14225	0							1792.57	0							2.74263	0							2938.47	0							0.230772	0
				20.1287	0							1.14487	0							1800.99	0							2.75551	0							2942.87	0							0.230773	0
				20.1287	0.0048583							1.14487	0.145585							1800.99	6.33484e-05							2.75551	0.00597405							2942.87	5.18583e-05							0.230773	566.802
				20.2228	0.0048583							1.14749	0.145585							1809.41	6.33484e-05							2.76838	0.00597405							2947.28	5.18583e-05							0.230774	566.802
				20.2228	0							1.14749	0							1809.41	0							2.76838	0							2947.28	0							0.230774	0
				20.3168	0							1.1501	0							1817.82	0							2.78126	0							2951.68	0							0.230775	0
				20.3168	0.0048583							1.1501	0.145585							1817.82	6.33484e-05							2.78126	0.00597405							2951.68	5.18583e-05							0.230775	566.802
				20.4109	0.0048583							1.15272	0.145585							1826.24	6.33484e-05							2.79413	0.00597405							2956.09	5.18583e-05							0.230776	566.802
				20.4109	0							1.15272	0							1826.24	0							2.79413	0							2956.09	0							0.230776	0
				20.505	0							1.15533	0							1834.65	0							2.80701	0							2960.5	0							0.230777	0
				20.505	0.0048583							1.15533	0.145585							1834.65	6.33484e-05							2.80701	0.00597405							2960.5	5.18583e-05							0.230777	566.802
				20.599	0.0048583							1.15795	0.145585							1843.07	6.33484e-05							2.81989	0.00597405							2964.9	5.18583e-05							0.230778	566.802
				20.599	0							1.15795	0							1843.07	0							2.81989	0							2964.9	0							0.230778	0
				20.6931	0							1.16056	0							1851.49	0							2.83276	0							2969.31	0							0.230779	0
				20.6931	0.0048583							1.16056	0.145585							1851.49	6.33484e-05							2.83276	0.00597405							2969.31	5.18583e-05							0.230779	566.802
				20.7871	0.0048583							1.16318	0.145585							1859.9	6.33484e-05							2.84564	0.00597405							2973.71	5.18583e-05							0.23078	566.802
				20.7871	0							1.16318	0							1859.9	0							2.84564	0							2973.71	0							0.23078	0
				20.8812	0							1.1658	0							1868.32	0							2.85852	0							2978.12	0							0.230781	0
				20.8812	0.0048583							1.1658	0.145585							1868.32	6.33484e-05							2.85852	0.00597405							2978.12	5.18583e-05							0.230781	566.802
				20.9752	0.0048583							1.16841	0.145585							1876.73	6.33484e-05							2.87139	0.00597405							2982.52	5.18583e-05							0.230782	566.802
				20.9752	0							1.16841	0							1876.73	0							2.87139	0							2982.52	0							0.230782	0
				21.0693	0							1.17103	0							1885.15	0							2.88427	0							2986.93	0							0.230783	0
				21.0693	0.0048583							1.17103	0.145585							1885.15	6.33484e-05							2.88427	0.00597405							2986.93	5.18583e-05							0.230783	566.802
				21.1634	0.0048583							1.17364	0.145585							1893.56	6.33484e-05							2.89714	0.00597405							2991.34	5.18583e-05							0.230784	566.802
				21.1634	0							1.17364	0							1893.56	0							2.89714	0							2991.34	0							0.230784	0
				21.2574	0							1.17626	0							1901.98	0							2.91002	0							2995.74	0							0.230785	0
				21.2574	0.0048583							1.17626	0.145585							1901.98	6.33484e-05							2.91002	0.00597405							2995.74	5.18583e-05							0.230785	566.802
				21.3515	0.0048583							1.17887	0.145585							1910.4	6.33484e-05							2.9229	0.00597405							3000.15	5.18583e-05							0.230786	566.802
				21.3515	0							1.17887	0							1910.4	0							2.9229	0							3000.15	0							0.230786	0
				21.4455	0							1.18149	0							1918.81	0							2.93577	0							3004.55	0							0.230787	0
				21.4455	0.0048583							1.18149	0.145585							1918.81	6.33484e-05							2.93577	0.00597405							3004.55	5.18583e-05							0.230787	566.802
				21.5396	0.0048583							1.18411	0.145585							1927.23	6.33484e-05							2.94865	0.00597405							3008.96	5.18583e-05							0.230788	566.802
				21.5396	0							1.18411	0							1927.23	0							2.94865	0							3008.96	0							0.230788	0
				21.6337	0							1.18672	0							1935.64	0							2.96152	0							3013.37	0							0.230789	0
				21.6337	0.0048583							1.18672	0.145585							1935.64	6.33484e-05							2.96152	0.00597405							3013.37	5.18583e-05							0.230789	566.802
				21.7277	0.0048583							1.18934	0.145585							1944.06	6.33484e-05							2.9744	0.00597405							3017.77	5.18583e-05							0.230789	566.802
				21.7277	0							1.18934	0							1944.06	0							2.9744	0							3017.77	0							0.230789	0
				21.8218	0							1.19195	0							1952.48	0							2.98728	0							3022.18	0							0.23079	0
				21.8218	0.0048583							1.19195	0.145585							1952.48	6.33484e-05							2.98728	0.00597405							3022.18	5.18583e-05							0.23079	566.802
				21.9158	0.0048583							1.19457	0.145585							1960.89	6.33484e-05							3.00015	0.00597405							3026.58	5.18583e-05							0.230791	566.802
				21.9158	0							1.19457	0							1960.89	0							3.00015	0							3026.58	0							0.230791	0
				22.0099	0							1.19718	0							1969.31	0							3.01303	0							3030.99	0							0.230792	0
				22.0099	0.0048583							1.19718	0.145585							1969.31	6.33484e-05							3.01303	0.00597405							3030.99	5.18583e-05							0.230792	566.802
				22.104	0.0048583							1.1998	0.145585							1977.72	6.33484e-05							3.02591	0.00597405							3035.4	5.18583e-05							0.230793	566.802
				22.104	0							1.1998	0							1977.72	0							3.02591	0							3035.4	0							0.230793	0
				22.198	0							1.20242	0							1986.14	0							3.03878	0							3039.8	0							0.230794	0
				22.198	0.0048583							1.20242	0.145585							1986.14	6.33484e-05							3.03878	0.00597405							3039.8	5.18583e-05							0.230794	566.802
				22.2921	0.0048583							1.20503	0.145585							1994.55	6.33484e-05							3.05166	0.00597405							3044.21	5.18583e-05							0.230795	566.802
				22.2921	0							1.20503	0							1994.55	0							3.05166	0							3044.21	0							0.230795	0
				22.3861	0							1.20765	0							2002.97	0							3.06453	0							3048.61	0							0.230796	0
				22.3861	0.0048583							1.20765	0.145585							2002.97	6.33484e-05							3.06453	0.00597405							3048.61	5.18583e-05							0.230796	566.802
				22.4802	0.0048583							1.21026	0.145585							2011.39	6.33484e-05							3.07741	0.00597405							3053.02	5.18583e-05							0.230797	566.802
				22.4802	0							1.21026	0							2011.39	0							3.07741	0							3053.02	0							0.230797	0
				22.5743	0							1.21288	0							2019.8	0							3.09029	0							3057.43	0							0.230798	0
				22.5743	0.0048583							1.21288	0.145585							2019.8	6.33484e-05							3.09029	0.00597405							3057.43	5.18583e-05							0.230798	566.802
				22.6683	0.0048583							1.21549	0.145585							2028.22	6.33484e-05							3.10316	0.00597405							3061.83	5.18583e-05							0.230799	566.802
				22.6683	0							1.21549	0							2028.22	0							3.10316	0							3061.83	0							0.230799	0
				22.7624	0							1.21811	0							2036.63	0							3.11604	0							3066.24	0							0.2308	0
				22.7624	0.0048583							1.21811	0.145585							2036.63	6.33484e-05							3.11604	0.00597405							3066.24	5.18583e-05							0.2308	566.802
				22.8564	0.0048583							1.22073	0.145585							2045.05	6.33484e-05							3.12892	0.00597405							3070.64	5.18583e-05							0.230801	566.802
				22.8564	0							1.22073	0							2045.05	0							3.12892	0							3070.64	0							0.230801	0
				22.9505	0							1.22334	0							2053.47	0							3.14179	0							3075.05	0							0.230802	0
				22.9505	0.0048583							1.22334	0.145585							2053.47	6.33484e-05							3.14179	0.00597405							3075.05	5.18583e-05							0.230802	566.802
				23.0446	0.0048583							1.22596	0.145585							2061.88	6.33484e-05							3.15467	0.00597405							3079.46	5.18583e-05							0.230803	566.802
				23.0446	0							1.22596	0							2061.88	0							3.15467	0							3079.46	0							0.230803	0
				23.1386	0							1.22857	0							2070.3	0							3.16754	0							3083.86	0							0.230804	0
				23.1386	0.0048583							1.22857	0.145585							2070.3	6.33484e-05							3.16754	0.00597405							3083.86	5.18583e-05							0.230804	566.802
				23.2327	0.0048583							1.23119	0.145585							2078.71	6.33484e-05							3.18042	0.00597405							3088.27	5.18583e-05							0.230805	566.802
				23.2327	0							1.23119	0							2078.71	0							3.18042	0							3088.27	0							0.230805	0
				23.3267	0							1.2338	0							2087.13	0							3.1933	0							3092.67	0							0.230806	0
				23.3267	0.0048583							1.2338	0.145585							2087.13	6.33484e-05							3.1933	0.00597405							3092.67	5.18583e-05							0.230806	566.802
				23.4208	0.0048583							1.23642	0.145585							2095.54	6.33484e-05							3.20617	0.00597405							3097.08	5.18583e-05							0.230807	566.802
				23.4208	0							1.23642	0							2095.54	0							3.20617	0							3097.08	0							0.230807	0
				23.5149	0							1.23904	0							2103.96	0							3.21905	0							3101.49	0							0.230808	0
				23.5149	0.0048583							1.23904	0.145585							2103.96	6.33484e-05							3.21905	0.00597405							3101.49	5.18583e-05							0.230808	566.802
				23.6089	0.0048583							1.24165	0.145585							2112.38	6.33484e-05							3.23192	0.00597405							3105.89	5.18583e-05							0.230808	566.802
				23.6089	0							1.24165	0							2112.38	0							3.23192	0							3105.89	0							0.230808	0
				23.703	0							1.24427	0							2120.79	0							3.2448	0							3110.3	0							0.230809	0
				23.703	0.0048583							1.24427	0.145585							2120.79	6.33484e-05							3.2448	0.00597405							3110.3	5.18583e-05							0.230809	566.802
				23.797	0.0048583							1.24688	0.145585							2129.21	6.33484e-05							3.25768	0.00597405							3114.7	5.18583e-05							0.23081	566.802
				23.797	0							1.24688	0							2129.21	0							3.25768	0							3114.7	0							0.23081	0
				23.8911	0							1.2495	0							2137.62	0							3.27055	0							3119.11	0							0.230811	0
				23.8911	0.0048583							1.2495	0.145585							2137.62	6.33484e-05							3.27055	0.00597405							3119.11	5.18583e-05							0.230811	566.802
				23.9851	0.0048583							1.25211	0.145585							2146.04	6.33484e-05							3.28343	0.00597405							3123.51	5.18583e-05							0.230812	566.802
				23.9851	0							1.25211	0							2146.04	0							3.28343	0							3123.51	0							0.230812	0
				24.0792	0							1.25473	0							2154.46	0							3.29631	0							3127.92	0							0.230813	0
				24.0792	0.0048583							1.25473	0.145585							2154.46	6.33484e-05							3.29631	0.00597405							3127.92	5.18583e-05							0.230813	566.802
				24.1733	0.0048583							1.25735	0.145585							2162.87	6.33484e-05							3.30918	0.00597405							3132.33	5.18583e-05							0.230814	566.802
				24.1733	0							1.25735	0							2162.87	0							3.30918	0							3132.33	0							0.230814	0
				24.2673	0							1.25996	0							2171.29	0							3.32206	0							3136.73	0							0.230815	0
				24.2673	0.0048583							1.25996	0.145585							2171.29	6.33484e-05							3.32206	0.00597405							3136.73	5.18583e-05							0.230815	566.802
				24.3614	0.0048583							1.26258	0.145585							2179.7	6.33484e-05							3.33493	0.00597405							3141.14	5.18583e-05							0.230816	566.802
				24.3614	0							1.26258	0							2179.7	0							3.33493	0							3141.14	0							0.230816	0
				24.4554	0							1.26519	0							2188.12	0							3.34781	0							3145.54	0							0.230817	0
				24.4554	0.0048583							1.26519	0.145585							2188.12	6.33484e-05							3.34781	0.00597405							3145.54	5.18583e-05							0.230817	566.802
				24.5495	0.0048583							1.26781	0.145585							2196.53	6.33484e-05							3.36069	0.00597405							3149.95	5.18583e-05							0.230818	566.802
				24.5495	0							1.26781	0							2196.53	0							3.36069	0							3149.95	0							0.230818	0
				24.6436	0							1.27042	0							2204.95	0							3.37356	0							3154.36	0							0.230819	0
				24.6436	0.0048583							1.27042	0.145585							2204.95	6.33484e-05							3.37356	0.00597405							3154.36	5.18583e-05							0.230819	566.802
				24.7376	0.0048583							1.27304	0.145585							2213.37	6.33484e-05							3.38644	0.00597405							3158.76	5.18583e-05							0.23082	566.802
				24.7376	0							1.27304	0							2213.37	0							3.38644	0							3158.76	0							0.23082	0
				24.8317	0							1.27566	0							2221.78	0							3.39932	0							3163.17	0							0.230821	0
				24.8317	0.0048583							1.27566	0.145585							2221.78	6.33484e-05							3.39932	0.00597405							3163.17	5.18583e-05							0.230821	566.802
				24.9257	0.0048583							1.27827	0.145585							2230.2	6.33484e-05							3.41219	0.00597405							3167.57	5.18583e-05							0.230822	566.802
				24.9257	0							1.27827	0							2230.2	0							3.41219	0							3167.57	0							0.230822	0
				25.0198	0							1.28089	0							2238.61	0							3.42507	0							3171.98	0							0.230823	0
				25.0198	0.0048583							1.28089	0.145585							2238.61	6.33484e-05							3.42507	0.00597405							3171.98	5.18583e-05							0.230823	566.802
				25.1139	0.0048583							1.2835	0.145585							2247.03	6.33484e-05							3.43794	0.00597405							3176.39	5.18583e-05							0.230824	566.802
				25.1139	0							1.2835	0							2247.03	0							3.43794	0							3176.39	0							0.230824	0
				25.2079	0							1.28612	0							2255.45	0							3.45082	0							3180.79	0							0.230825	0
				25.2079	0.0048583							1.28612	0.145585							2255.45	6.33484e-05							3.45082	0.00597405							3180.79	5.18583e-05							0.230825	566.802
				25.302	0.0048583							1.28873	0.145585							2263.86	6.33484e-05							3.4637	0.00597405							3185.2	5.18583e-05							0.230826	566.802
				25.302	0							1.28873	0							2263.86	0							3.4637	0							3185.2	0							0.230826	0
				25.396	0							1.29135	0							2272.28	0							3.47657	0							3189.6	0							0.230827	0
				25.396	0.0048583							1.29135	0.145585							2272.28	6.33484e-05							3.47657	0.00597405							3189.6	5.18583e-05							0.230827	566.802
				25.4901	0.0048583							1.29397	0.145585							2280.69	6.33484e-05							3.48945	0.00597405							3194.01	5.18583e-05							0.230827	566.802
				25.4901	0							1.29397	0							2280.69	0							3.48945	0							3194.01	0							0.230827	0
				25.5842	0							1.29658	0							2289.11	0							3.50232	0							3198.42	0							0.230828	0
				25.5842	0.0048583							1.29658	0.145585							2289.11	6.33484e-05							3.50232	0.00597405							3198.42	5.18583e-05							0.230828	566.802
				25.6782	0.0048583							1.2992	0.145585							2297.52	6.33484e-05							3.5152	0.00597405							3202.82	5.18583e-05							0.230829	566.802
				25.6782	0							1.2992	0							2297.52	0							3.5152	0							3202.82	0							0.230829	0
				25.7723	0							1.30181	0							2305.94	0							3.52808	0							3207.23	0							0.23083	0
				25.7723	0.0048583							1.30181	0.145585							2305.94	6.33484e-05							3.52808	0.00597405							3207.23	5.18583e-05							0.23083	566.802
				25.8663	0.0048583							1.30443	0.145585							2314.36	6.33484e-05							3.54095	0.00597405							3211.63	5.18583e-05							0.230831	566.802
				25.8663	0							1.30443	0							2314.36	0							3.54095	0							3211.63	0							0.230831	0
				25.9604	0							1.30704	0							2322.77	0							3.55383	0							3216.04	0							0.230832	0
				25.9604	0.0048583							1.30704	0.145585							2322.77	6.33484e-05							3.55383	0.00597405							3216.04	5.18583e-05							0.230832	566.802
				26.0545	0.0048583							1.30966	0.145585							2331.19	6.33484e-05							3.56671	0.00597405							3220.45	5.18583e-05							0.230833	566.802
				26.0545	0							1.30966	0							2331.19	0							3.56671	0							3220.45	0							0.230833	0
				26.1485	0							1.31228	0							2339.6	0							3.57958	0							3224.85	0							0.230834	0
				26.1485	0.0048583							1.31228	0.145585							2339.6	6.33484e-05							3.57958	0.00597405							3224.85	5.18583e-05							0.230834	566.802
				26.2426	0.0048583							1.31489	0.145585							2348.02	6.33484e-05							3.59246	0.00597405							3229.26	5.18583e-05							0.230835	566.802
				26.2426	0							1.31489	0							2348.02	0							3.59246	0							3229.26	0							0.230835	0
				26.3366	0							1.31751	0							2356.44	0							3.60533	0							3233.66	0							0.230836	0
				26.3366	0.0048583							1.31751	0.145585							2356.44	6.33484e-05							3.60533	0.00597405							3233.66	5.18583e-05							0.230836	566.802
				26.4307	0.0048583							1.32012	0.145585							2364.85	6.33484e-05							3.61821	0.00597405							3238.07	5.18583e-05							0.230837	566.802
				26.4307	0							1.32012	0							2364.85	0							3.61821	0							3238.07	0							0.230837	0
				26.5248	0							1.32274	0							2373.27	0							3.63109	0							3242.48	0							0.230838	0
				26.5248	0.0048583							1.32274	0.145585							2373.27	6.33484e-05							3.63109	0.00597405							3242.48	5.18583e-05							0.230838	566.802
				26.6188	0.0048583							1.32535	0.145585							2381.68	6.33484e-05							3.64396	0.00597405							3246.88	5.18583e-05							0.230839	566.802
				26.6188	0							1.32535	0							2381.68	0							3.64396	0							3246.88	0							0.230839	0
				26.7129	0							1.32797	0							2390.1	0							3.65684	0							3251.29	0							0.23084	0
				26.7129	0.0048583							1.32797	0.145585							2390.1	6.33484e-05							3.65684	0.00597405							3251.29	5.18583e-05							0.23084	566.802
				26.8069	0.0048583							1.33059	0.145585							2398.51	6.33484e-05							3.66972	0.00597405							3255.69	5.18583e-05							0.230841	566.802
				26.8069	0							1.33059	0							2398.51	0							3.66972	0							3255.69	0							0.230841	0
				26.901	0							1.3332	0							2406.93	0							3.68259	0							3260.1	0							0.230842	0
				26.901	0.0048583							1.3332	0.145585							2406.93	6.33484e-05							3.68259	0.00597405							3260.1	5.18583e-05							0.230842	566.802
				26.995	0.0048583							1.33582	0.145585							2415.35	6.33484e-05							3.69547	0.00597405							3264.5	5.18583e-05							0.230843	566.802
				26.995	0							1.33582	0							2415.35	0							3.69547	0							3264.5	0							0.230843	0
				27.0891	0							1.33843	0							2423.76	0							3.70834	0							3268.91	0							0.230844	0
				27.0891	0.0048583							1.33843	0.145585							2423.76	6.33484e-05							3.70834	0.00597405							3268.91	5.18583e-05							0.230844	566.802
				27.1832	0.0048583							1.34105	0.145585							2432.18	6.33484e-05							3.72122	0.00597405							3273.32	5.18583e-05							0.230845	566.802
				27.1832	0							1.34105	0							2432.18	0							3.72122	0							3273.32	0							0.230845	0
				27.2772	0							1.34366	0							2440.59	0							3.7341	0							3277.72	0							0.230846	0
				27.2772	0.0048583							1.34366	0.145585							2440.59	6.33484e-05							3.7341	0.00597405							3277.72	5.18583e-05							0.230846	566.802
				27.3713	0.0048583							1.34628	0.145585							2449.01	6.33484e-05							3.74697	0.00597405							3282.13	5.18583e-05							0.230846	566.802
				27.3713	0							1.34628	0							2449.01	0							3.74697	0							3282.13	0							0.230846	0
				27.4653	0							1.34889	0							2457.43	0							3.75985	0							3286.53	0							0.230847	0
				27.4653	0.0048583							1.34889	0.145585							2457.43	6.33484e-05							3.75985	0.00597405							3286.53	5.18583e-05							0.230847	566.802
				27.5594	0.0048583							1.35151	0.145585							2465.84	6.33484e-05							3.77272	0.00597405							3290.94	5.18583e-05							0.230848	566.802
				27.5594	0							1.35151	0							2465.84	0							3.77272	0							3290.94	0							0.230848	0
				27.6535	0							1.35413	0							2474.26	0							3.7856	0							3295.35	0							0.230849	0
				27.6535	0.0048583							1.35413	0.145585							2474.26	6.33484e-05							3.7856	0.00597405							3295.35	5.18583e-05							0.230849	566.802
				27.7475	0.0048583							1.35674	0.145585							2482.67	6.33484e-05							3.79848	0.00597405							3299.75	5.18583e-05							0.23085	566.802
				27.7475	0							1.35674	0							2482.67	0							3.79848	0							3299.75	0							0.23085	0
				27.8416	0							1.35936	0							2491.09	0							3.81135	0							3304.16	0							0.230851	0
				27.8416	0.0048583							1.35936	0.145585							2491.09	6.33484e-05							3.81135	0.00597405							3304.16	5.18583e-05							0.230851	566.802
				27.9356	0.0048583							1.36197	0.145585							2499.5	6.33484e-05							3.82423	0.00597405							3308.56	5.18583e-05							0.230852	566.802
				27.9356	0							1.36197	0							2499.5	0							3.82423	0							3308.56	0							0.230852	0
				28.0297	0							1.36459	0							2507.92	0							3.83711	0							3312.97	0							0.230853	0
				28.0297	0.0048583							1.36459	0.145585							2507.92	6.33484e-05							3.83711	0.00597405							3312.97	5.18583e-05							0.230853	566.802
				28.1238	0.0048583							1.3672	0.145585							2516.34	6.33484e-05							3.84998	0.00597405							3317.38	5.18583e-05							0.230854	566.802
				28.1238	0							1.3672	0							2516.34	0							3.84998	0							3317.38	0							0.230854	0
				28.2178	0							1.36982	0							2524.75	0							3.86286	0							3321.78	0							0.230855	0
				28.2178	0.0048583							1.36982	0.145585							2524.75	6.33484e-05							3.86286	0.00597405							3321.78	5.18583e-05							0.230855	566.802
				28.3119	0.0048583							1.37244	0.145585							2533.17	6.33484e-05							3.87573	0.00597405							3326.19	5.18583e-05							0.230856	566.802
				28.3119	0							1.37244	0							2533.17	0							3.87573	0							3326.19	0							0.230856	0
				28.4059	0							1.37505	0							2541.58	0							3.88861	0							3330.59	0							0.230857	0
				28.4059	0.0048583							1.37505	0.145585							2541.58	6.33484e-05							3.88861	0.00597405							3330.59	5.18583e-05							0.230857	566.802
				28.5	0.0048583							1.37767	0.145585							2550	6.33484e-05							3.90149	0.00597405							3335	5.18583e-05							0.230858	566.802
				28.5	0							1.37767	0							2550	0							3.90149	0							3335	0							0.230858	0
				28.5941	0							1.38028	0							2558.42	0							3.91436	0							3339.41	0							0.230859	0
				28.5941	0.0048583							1.38028	0.145585							2558.42	6.33484e-05							3.91436	0.00597405							3339.41	5.18583e-05							0.230859	566.802
				28.6881	0.0048583							1.3829	0.145585							2566.83	6.33484e-05							3.92724	0.00597405							3343.81	5.18583e-05							0.23086	566.802
				28.6881	0							1.3829	0							2566.83	0							3.92724	0							3343.81	0							0.23086	0
				28.7822	0							1.38551	0							2575.25	0							3.94012	0							3348.22	0							0.230861	0
				28.7822	0.0048583							1.38551	0.145585							2575.25	6.33484e-05							3.94012	0.00597405							3348.22	5.18583e-05							0.230861	566.802
				28.8762	0.0048583							1.38813	0.145585							2583.66	6.33484e-05							3.95299	0.00597405							3352.62	5.18583e-05							0.230862	566.802
				28.8762	0							1.38813	0							2583.66	0							3.95299	0							3352.62	0							0.230862	0
				28.9703	0							1.39075	0							2592.08	0							3.96587	0							3357.03	0							0.230863	0
				28.9703	0.0048583							1.39075	0.145585							2592.08	6.33484e-05							3.96587	0.00597405							3357.03	5.18583e-05							0.230863	566.802
				29.0644	0.0048583							1.39336	0.145585							2600.5	6.33484e-05							3.97874	0.00597405							3361.44	5.18583e-05							0.230864	566.802
				29.0644	0							1.39336	0							2600.5	0							3.97874	0							3361.44	0							0.230864	0
				29.1584	0							1.39598	0							2608.91	0							3.99162	0							3365.84	0							0.230865	0
				29.1584	0.0048583							1.39598	0.145585							2608.91	6.33484e-05							3.99162	0.00597405							3365.84	5.18583e-05							0.230865	566.802
				29.2525	0.0048583							1.39859	0.145585							2617.33	6.33484e-05							4.0045	0.00597405							3370.25	5.18583e-05							0.230865	566.802
				29.2525	0							1.39859	0							2617.33	0							4.0045	0							3370.25	0							0.230865	0
				29.3465	0							1.40121	0							2625.74	0							4.01737	0							3374.65	0							0.230866	0
				29.3465	0.0048583							1.40121	0.145585							2625.74	6.33484e-05							4.01737	0.00597405							3374.65	5.18583e-05							0.230866	566.802
				29.4406	0.0048583							1.40382	0.145585							2634.16	6.33484e-05							4.03025	0.00597405							3379.06	5.18583e-05							0.230867	566.802
				29.4406	0							1.40382	0							2634.16	0							4.03025	0							3379.06	0							0.230867	0
				29.5347	0							1.40644	0							2642.57	0							4.04313	0							3383.47	0							0.230868	0
				29.5347	0.0048583							1.40644	0.145585							2642.57	6.33484e-05							4.04313	0.00597405							3383.47	5.18583e-05							0.230868	566.802
				29.6287	0.0048583							1.40906	0.145585							2650.99	6.33484e-05							4.056	0.00597405							3387.87	5.18583e-05							0.230869	566.802
				29.6287	0							1.40906	0							2650.99	0							4.056	0							3387.87	0							0.230869	0
				29.7228	0							1.41167	0							2659.41	0							4.06888	0							3392.28	0							0.23087	0
				29.7228	0.0048583							1.41167	0.145585							2659.41	6.33484e-05							4.06888	0.00597405							3392.28	5.18583e-05							0.23087	566.802
				29.8168	0.0048583							1.41429	0.145585							2667.82	6.33484e-05							4.08175	0.00597405							3396.68	5.18583e-05							0.230871	566.802
				29.8168	0							1.41429	0							2667.82	0							4.08175	0							3396.68	0							0.230871	0
				29.9109	0							1.4169	0							2676.24	0							4.09463	0							3401.09	0							0.230872	0
				29.9109	0.0048583							1.4169	0.145585							2676.24	6.33484e-05							4.09463	0.00597405							3401.09	5.18583e-05							0.230872	566.802
				30.005	0.0048583							1.41952	0.145585							2684.65	6.33484e-05							4.10751	0.00597405							3405.5	5.18583e-05							0.230873	566.802
				30.005	0							1.41952	0							2684.65	0							4.10751	0							3405.5	0							0.230873	0
				30.099	0							1.42213	0							2693.07	0							4.12038	0							3409.9	0							0.230874	0
				30.099	0.0048583							1.42213	0.145585							2693.07	6.33484e-05							4.12038	0.00597405							3409.9	5.18583e-05							0.230874	566.802
				30.1931	0.0048583							1.42475	0.145585							2701.49	6.33484e-05							4.13326	0.00597405							3414.31	5.18583e-05							0.230875	566.802
				30.1931	0							1.42475	0							2701.49	0							4.13326	0							3414.31	0							0.230875	0
				30.2871	0							1.42737	0							2709.9	0							4.14613	0							3418.71	0							0.230876	0
				30.2871	0.0048583							1.42737	0.145585							2709.9	6.33484e-05							4.14613	0.00597405							3418.71	5.18583e-05							0.230876	566.802
				30.3812	0.0048583							1.42998	0.145585							2718.32	6.33484e-05							4.15901	0.00597405							3423.12	5.18583e-05							0.230877	566.802
				30.3812	0							1.42998	0							2718.32	0							4.15901	0							3423.12	0							0.230877	0
				30.4752	0							1.4326	0							2726.73	0							4.17189	0							3427.52	0							0.230878	0
				30.4752	0.0048583							1.4326	0.145585							2726.73	6.33484e-05							4.17189	0.00597405							3427.52	5.18583e-05							0.230878	566.802
				30.5693	0.0048583							1.43521	0.145585							2735.15	6.33484e-05							4.18476	0.00597405							3431.93	5.18583e-05							0.230879	566.802
				30.5693	0							1.43521	0							2735.15	0							4.18476	0							3431.93	0							0.230879	0
				30.6634	0							1.43783	0							2743.56	0							4.19764	0							3436.34	0							0.23088	0
				30.6634	0.0048583							1.43783	0.145585							2743.56	6.33484e-05							4.19764	0.00597405							3436.34	5.18583e-05							0.23088	566.802
				30.7574	0.0048583							1.44044	0.145585							2751.98	6.33484e-05							4.21052	0.00597405							3440.74	5.18583e-05							0.230881	566.802
				30.7574	0							1.44044	0							2751.98	0							4.21052	0							3440.74	0							0.230881	0
				30.8515	0							1.44306	0							2760.4	0							4.22339	0							3445.15	0							0.230882	0
				30.8515	0.0048583							1.44306	0.145585							2760.4	6.33484e-05							4.22339	0.00597405							3445.15	5.18583e-05							0.230882	566.802
				30.9455	0.0048583							1.44568	0.145585							2768.81	6.33484e-05							4.23627	0.00597405							3449.55	5.18583e-05							0.230883	566.802
				30.9455	0							1.44568	0							2768.81	0							4.23627	0							3449.55	0							0.230883	0
				31.0396	0							1.44829	0							2777.23	0							4.24914	0							3453.96	0							0.230884	0
				31.0396	0.0048583							1.44829	0.145585							2777.23	6.33484e-05							4.24914	0.00597405							3453.96	5.18583e-05							0.230884	566.802
				31.1337	0.0048583							1.45091	0.145585							2785.64	6.33484e-05							4.26202	0.00597405							3458.37	5.18583e-05							0.230884	566.802
				31.1337	0							1.45091	0							2785.64	0							4.26202	0							3458.37	0							0.230884	0
				31.2277	0							1.45352	0							2794.06	0							4.2749	0							3462.77	0							0.230885	0
				31.2277	0.0048583							1.45352	0.145585							2794.06	6.33484e-05							4.2749	0.00597405							3462.77	5.18583e-05							0.230885	566.802
				31.3218	0.0048583							1.45614	0.145585							2802.48	6.33484e-05							4.28777	0.00597405							3467.18	5.18583e-05							0.230886	566.802
				31.3218	0							1.45614	0							2802.48	0							4.28777	0							3467.18	0							0.230886	0
				31.4158	0							1.45875	0							2810.89	0							4.30065	0							3471.58	0							0.230887	0
				31.4158	0.0048583							1.45875	0.145585							2810.89	6.33484e-05							4.30065	0.00597405							3471.58	5.18583e-05							0.230887	566.802
				31.5099	0.0048583							1.46137	0.145585							2819.31	6.33484e-05							4.31353	0.00597405							3475.99	5.18583e-05							0.230888	566.802
				31.5099	0							1.46137	0							2819.31	0							4.31353	0							3475.99	0							0.230888	0
				31.604	0							1.46399	0							2827.72	0							4.3264	0							3480.4	0							0.230889	0
				31.604	0.0048583							1.46399	0.145585							2827.72	6.33484e-05							4.3264	0.00597405							3480.4	5.18583e-05							0.230889	566.802
				31.698	0.0048583							1.4666	0.145585							2836.14	6.33484e-05							4.33928	0.00597405							3484.8	5.18583e-05							0.23089	566.802
				31.698	0							1.4666	0							2836.14	0							4.33928	0							3484.8	0							0.23089	0
				31.7921	0							1.46922	0							2844.55	0							4.35215	0							3489.21	0							0.230891	0
				31.7921	0.0048583							1.46922	0.145585							2844.55	6.33484e-05							4.35215	0.00597405							3489.21	5.18583e-05							0.230891	566.802
				31.8861	0.0048583							1.47183	0.145585							2852.97	6.33484e-05							4.36503	0.00597405							3493.61	5.18583e-05							0.230892	566.802
				31.8861	0							1.47183	0							2852.97	0							4.36503	0							3493.61	0							0.230892	0
				31.9802	0							1.47445	0							2861.39	0							4.37791	0							3498.02	0							0.230893	0
				31.9802	0.0048583							1.47445	0.145585							2861.39	6.33484e-05							4.37791	0.00597405							3498.02	5.18583e-05							0.230893	566.802
				32.0743	0.0048583							1.47706	0.145585							2869.8	6.33484e-05							4.39078	0.00597405							3502.43	5.18583e-05							0.230894	566.802
				32.0743	0							1.47706	0							2869.8	0							4.39078	0							3502.43	0							0.230894	0
				32.1683	0							1.47968	0							2878.22	0							4.40366	0							3506.83	0							0.230895	0
				32.1683	0.0048583							1.47968	0.145585							2878.22	6.33484e-05							4.40366	0.00597405							3506.83	5.18583e-05							0.230895	566.802
				32.2624	0.0048583							1.4823	0.145585							2886.63	6.33484e-05							4.41653	0.00597405							3511.24	5.18583e-05							0.230896	566.802
				32.2624	0							1.4823	0							2886.63	0							4.41653	0							3511.24	0							0.230896	0
				32.3564	0							1.48491	0							2895.05	0							4.42941	0							3515.64	0							0.230897	0
				32.3564	0.0048583							1.48491	0.145585							2895.05	6.33484e-05							4.42941	0.00597405							3515.64	5.18583e-05							0.230897	566.802
				32.4505	0.0048583							1.48753	0.145585							2903.47	6.33484e-05							4.44229	0.00597405							3520.05	5.18583e-05							0.230898	566.802
				32.4505	0							1.48753	0							2903.47	0							4.44229	0							3520.05	0							0.230898	0
				32.5446	0							1.49014	0							2911.88	0							4.45516	0							3524.46	0							0.230899	0
				32.5446	0.0048583							1.49014	0.145585							2911.88	6.33484e-05							4.45516	0.00597405							3524.46	5.18583e-05							0.230899	566.802
				32.6386	0.0048583							1.49276	0.145585							2920.3	6.33484e-05							4.46804	0.00597405							3528.86	5.18583e-05							0.2309	566.802
				32.6386	0							1.49276	0							2920.3	0							4.46804	0							3528.86	0							0.2309	0
				32.7327	0							1.49537	0							2928.71	0							4.48092	0							3533.27	0							0.230901	0
				32.7327	0.0048583							1.49537	0.145585							2928.71	6.33484e-05							4.48092	0.00597405							3533.27	5.18583e-05							0.230901	566.802
				32.8267	0.0048583							1.49799	0.145585							2937.13	6.33484e-05							4.49379	0.00597405							3537.67	5.18583e-05							0.230902	566.802
				32.8267	0							1.49799	0							2937.13	0							4.49379	0							3537.67	0							0.230902	0
				32.9208	0							1.50061	0							2945.54	0							4.50667	0							3542.08	0							0.230903	0
				32.9208	0.0048583							1.50061	0.145585							2945.54	6.33484e-05							4.50667	0.00597405							3542.08	5.18583e-05							0.230903	566.802
				33.0149	0.0048583							1.50322	0.145585							2953.96	6.33484e-05							4.51954	0.00597405							3546.49	5.18583e-05							0.230903	566.802
				33.0149	0							1.50322	0							2953.96	0							4.51954	0							3546.49	0							0.230903	0
				33.1089	0							1.50584	0							2962.38	0							4.53242	0							3550.89	0							0.230904	0
				33.1089	0.0048583							1.50584	0.145585							2962.38	6.33484e-05							4.53242	0.00597405							3550.89	5.18583e-05							0.230904	566.802
				33.203	0.0048583							1.50845	0.145585							2970.79	6.33484e-05							4.5453	0.00597405							3555.3	5.18583e-05							0.230905	566.802
				33.203	0							1.50845	0							2970.79	0							4.5453	0							3555.3	0							0.230905	0
				33.297	0							1.51107	0							2979.21	0							4.55817	0							3559.7	0							0.230906	0
				33.297	0.0048583							1.51107	0.145585							2979.21	6.33484e-05							4.55817	0.00597405							3559.7	5.18583e-05							0.230906	566.802
				33.3911	0.0048583							1.51368	0.145585							2987.62	6.33484e-05							4.57105	0.00597405							3564.11	5.18583e-05							0.230907	566.802
				33.3911	0							1.51368	0							2987.62	0							4.57105	0							3564.11	0							0.230907	0
				33.4851	0							1.5163	0							2996.04	0							4.58393	0							3568.51	0							0.230908	0
				33.4851	0.0048583							1.5163	0.145585							2996.04	6.33484e-05							4.58393	0.00597405							3568.51	5.18583e-05							0.230908	566.802
				33.5792	0.0048583							1.51892	0.145585							3004.46	6.33484e-05							4.5968	0.00597405							3572.92	5.18583e-05							0.230909	566.802
				33.5792	0							1.51892	0							3004.46	0							4.5968	0							3572.92	0							0.230909	0
				33.6733	0							1.52153	0							3012.87	0							4.60968	0							3577.33	0							0.23091	0
				33.6733	0.0048583							1.52153	0.145585							3012.87	6.33484e-05							4.60968	0.00597405							3577.33	5.18583e-05							0.23091	566.802
				33.7673	0.0048583							1.52415	0.145585							3021.29	6.33484e-05							4.62255	0.00597405							3581.73	5.18583e-05							0.230911	566.802
				33.7673	0							1.52415	0							3021.29	0							4.62255	0							3581.73	0							0.230911	0
				33.8614	0							1.52676	0							3029.7	0							4.63543	0							3586.14	0							0.230912	0
				33.8614	0.0048583							1.52676	0.145585							3029.7	6.33484e-05							4.63543	0.00597405							3586.14	5.18583e-05							0.230912	566.802
				33.9554	0.0048583							1.52938	0.145585							3038.12	6.33484e-05							4.64831	0.00597405							3590.54	5.18583e-05							0.230913	566.802
				33.9554	0							1.52938	0							3038.12	0							4.64831	0							3590.54	0							0.230913	0
				34.0495	0							1.53199	0							3046.53	0							4.66118	0							3594.95	0							0.230914	0
				34.0495	0.0048583							1.53199	0.145585							3046.53	6.33484e-05							4.66118	0.00597405							3594.95	5.18583e-05							0.230914	566.802
				34.1436	0.0048583							1.53461	0.145585							3054.95	6.33484e-05							4.67406	0.00597405							3599.36	5.18583e-05							0.230915	566.802
				34.1436	0							1.53461	0							3054.95	0							4.67406	0							3599.36	0							0.230915	0
				34.2376	0							1.53723	0							3063.37	0							4.68693	0							3603.76	0							0.230916	0
				34.2376	0.0048583							1.53723	0.145585							3063.37	6.33484e-05							4.68693	0.00597405							3603.76	5.18583e-05							0.230916	566.802
				34.3317	0.0048583							1.53984	0.145585							3071.78	6.33484e-05							4.69981	0.00597405							3608.17	5.18583e-05							0.230917	566.802
				34.3317	0							1.53984	0							3071.78	0							4.69981	0							3608.17	0							0.230917	0
				34.4257	0							1.54246	0							3080.2	0							4.71269	0							3612.57	0							0.230918	0
				34.4257	0.0048583							1.54246	0.145585							3080.2	6.33484e-05							4.71269	0.00597405							3612.57	5.18583e-05							0.230918	566.802
				34.5198	0.0048583							1.54507	0.145585							3088.61	6.33484e-05							4.72556	0.00597405							3616.98	5.18583e-05							0.230919	566.802
				34.5198	0							1.54507	0							3088.61	0							4.72556	0							3616.98	0							0.230919	0
				34.6139	0							1.54769	0							3097.03	0							4.73844	0							3621.39	0							0.23092	0
				34.6139	0.0048583							1.54769	0.145585							3097.03	6.33484e-05							4.73844	0.00597405							3621.39	5.18583e-05							0.23092	566.802
				34.7079	0.0048583							1.5503	0.145585							3105.45	6.33484e-05							4.75132	0.00597405							3625.79	5.18583e-05							0.230921	566.802
				34.7079	0							1.5503	0							3105.45	0							4.75132	0							3625.79	0							0.230921	0
				34.802	0							1.55292	0							3113.86	0							4.76419	0							3630.2	0							0.230922	0
				34.802	0.0048583							1.55292	0.145585							3113.86	6.33484e-05							4.76419	0.00597405							3630.2	5.18583e-05							0.230922	566.802
				34.896	0.0048583							1.55553	0.145585							3122.28	6.33484e-05							4.77707	0.00597405							3634.6	5.18583e-05							0.230922	566.802
				34.896	0							1.55553	0							3122.28	0							4.77707	0							3634.6	0							0.230922	0
				34.9901	0							1.55815	0							3130.69	0							4.78994	0							3639.01	0							0.230923	0
				34.9901	0.0048583							1.55815	0.145585							3130.69	6.33484e-05							4.78994	0.00597405							3639.01	5.18583e-05							0.230923	566.802
				35.0842	0.0048583							1.56077	0.145585							3139.11	6.33484e-05							4.80282	0.00597405							3643.42	5.18583e-05							0.230924	566.802
				35.0842	0							1.56077	0							3139.11	0							4.80282	0							3643.42	0							0.230924	0
				35.1782	0							1.56338	0							3147.52	0							4.8157	0							3647.82	0							0.230925	0
				35.1782	0.0048583							1.56338	0.145585							3147.52	6.33484e-05							4.8157	0.00597405							3647.82	5.18583e-05							0.230925	566.802
				35.2723	0.0048583							1.566	0.145585							3155.94	6.33484e-05							4.82857	0.00597405							3652.23	5.18583e-05							0.230926	566.802
				35.2723	0							1.566	0							3155.94	0							4.82857	0							3652.23	0							0.230926	0
				35.3663	0							1.56861	0							3164.36	0							4.84145	0							3656.63	0							0.230927	0
				35.3663	0.0048583							1.56861	0.145585							3164.36	6.33484e-05							4.84145	0.00597405							3656.63	5.18583e-05							0.230927	566.802
				35.4604	0.0048583							1.57123	0.145585							3172.77	6.33484e-05							4.85433	0.00597405							3661.04	5.18583e-05							0.230928	566.802
				35.4604	0							1.57123	0							3172.77	0							4.85433	0							3661.04	0							0.230928	0
				35.5545	0							1.57384	0							3181.19	0							4.8672	0							3665.45	0							0.230929	0
				35.5545	0.0048583							1.57384	0.145585							3181.19	6.33484e-05							4.8672	0.00597405							3665.45	5.18583e-05							0.230929	566.802
				35.6485	0.0048583							1.57646	0.145585							3189.6	6.33484e-05							4.88008	0.00597405							3669.85	5.18583e-05							0.23093	566.802
				35.6485	0							1.57646	0							3189.6	0							4.88008	0							3669.85	0							0.23093	0
				35.7426	0							1.57908	0							3198.02	0							4.89295	0							3674.26	0							0.230931	0
				35.7426	0.0048583							1.57908	0.145585							3198.02	6.33484e-05							4.89295	0.00597405							3674.26	5.18583e-05							0.230931	566.802
				35.8366	0.0048583							1.58169	0.145585							3206.44	6.33484e-05							4.90583	0.00597405							3678.66	5.18583e-05							0.230932	566.802
				35.8366	0							1.58169	0							3206.44	0							4.90583	0							3678.66	0							0.230932	0
				35.9307	0							1.58431	0							3214.85	0							4.91871	0							3683.07	0							0.230933	0
				35.9307	0.0048583							1.58431	0.145585							3214.85	6.33484e-05							4.91871	0.00597405							3683.07	5.18583e-05							0.230933	566.802
				36.0248	0.0048583							1.58692	0.145585							3223.27	6.33484e-05							4.93158	0.00597405							3687.48	5.18583e-05							0.230934	566.802
				36.0248	0							1.58692	0							3223.27	0							4.93158	0							3687.48	0							0.230934	0
				36.1188	0							1.58954	0							3231.68	0							4.94446	0							3691.88	0							0.230935	0
				36.1188	0.0048583							1.58954	0.145585							3231.68	6.33484e-05							4.94446	0.00597405							3691.88	5.18583e-05							0.230935	566.802
				36.2129	0.0048583							1.59215	0.145585							3240.1	6.33484e-05							4.95733	0.00597405							3696.29	5.18583e-05							0.230936	566.802
				36.2129	0							1.59215	0							3240.1	0							4.95733	0							3696.29	0							0.230936	0
				36.3069	0							1.59477	0							3248.51	0							4.97021	0							3700.69	0							0.230937	0
				36.3069	0.0048583							1.59477	0.145585							3248.51	6.33484e-05							4.97021	0.00597405							3700.69	5.18583e-05							0.230937	566.802
				36.401	0.0048583							1.59739	0.145585							3256.93	6.33484e-05							4.98309	0.00597405							3705.1	5.18583e-05							0.230938	566.802
				36.401	0							1.59739	0							3256.93	0							4.98309	0							3705.1	0							0.230938	0
				36.495	0							1.6	0							3265.35	0							4.99596	0							3709.5	0							0.230939	0
				36.495	0.0048583							1.6	0.145585							3265.35	6.33484e-05							4.99596	0.00597405							3709.5	5.18583e-05							0.230939	566.802
				36.5891	0.0048583							1.60262	0.145585							3273.76	6.33484e-05							5.00884	0.00597405							3713.91	5.18583e-05							0.23094	566.802
				36.5891	0							1.60262	0							3273.76	0							5.00884	0							3713.91	0							0.23094	0
				36.6832	0							1.60523	0							3282.18	0							5.02172	0							3718.32	0							0.230941	0
				36.6832	0.0048583							1.60523	0.145585							3282.18	6.33484e-05							5.02172	0.00597405							3718.32	5.18583e-05							0.230941	566.802
				36.7772	0.0048583							1.60785	0.145585							3290.59	6.33484e-05							5.03459	0.00597405							3722.72	5.18583e-05							0.230941	566.802
				36.7772	0							1.60785	0							3290.59	0							5.03459	0							3722.72	0							0.230941	0
				36.8713	0							1.61046	0							3299.01	0							5.04747	0							3727.13	0							0.230942	0
				36.8713	0.0048583							1.61046	0.145585							3299.01	6.33484e-05							5.04747	0.00597405							3727.13	5.18583e-05							0.230942	566.802
				36.9653	0.0048583							1.61308	0.145585							3307.43	6.33484e-05							5.06034	0.00597405							3731.53	5.18583e-05							0.230943	566.802
				36.9653	0							1.61308	0							3307.43	0							5.06034	0							3731.53	0							0.230943	0
				37.0594	0							1.6157	0							3315.84	0							5.07322	0							3735.94	0							0.230944	0
				37.0594	0.0048583							1.6157	0.145585							3315.84	6.33484e-05							5.07322	0.00597405							3735.94	5.18583e-05							0.230944	566.802
				37.1535	0.0048583							1.61831	0.145585							3324.26	6.33484e-05							5.0861	0.00597405							3740.35	5.18583e-05							0.230945	566.802
				37.1535	0							1.61831	0							3324.26	0							5.0861	0							3740.35	0							0.230945	0
				37.2475	0							1.62093	0							3332.67	0							5.09897	0							3744.75	0							0.230946	0
				37.2475	0.0048583							1.62093	0.145585							3332.67	6.33484e-05							5.09897	0.00597405							3744.75	5.18583e-05							0.230946	566.802
				37.3416	0.0048583							1.62354	0.145585							3341.09	6.33484e-05							5.11185	0.00597405							3749.16	5.18583e-05							0.230947	566.802
				37.3416	0							1.62354	0							3341.09	0							5.11185	0							3749.16	0							0.230947	0
				37.4356	0							1.62616	0							3349.5	0							5.12473	0							3753.56	0							0.230948	0
				37.4356	0.0048583							1.62616	0.145585							3349.5	6.33484e-05							5.12473	0.00597405							3753.56	5.18583e-05							0.230948	566.802
				37.5297	0.0048583							1.62877	0.145585							3357.92	6.33484e-05							5.1376	0.00597405							3757.97	5.18583e-05							0.230949	566.802
				37.5297	0							1.62877	0							3357.92	0							5.1376	0							3757.97	0							0.230949	0
				37.6238	0							1.63139	0							3366.34	0							5.15048	0							3762.38	0							0.23095	0
				37.6238	0.0048583							1.63139	0.145585							3366.34	6.33484e-05							5.15048	0.0657146							3762.38	5.18583e-05							0.23095	1133.6
				37.7178	0.0048583							1.63401	0.145585							3374.75	6.33484e-05							5.16335	0.0657146							3766.78	5.18583e-05							0.230951	1133.6
				37.7178	0							1.63401	0							3374.75	0							5.16335	0							3766.78	0							0.230951	0
				37.8119	0							1.63662	0							3383.17	0							5.17623	0							3771.19	0							0.230952	0
				37.8119	0.0048583							1.63662	0.145585							3383.17	6.33484e-05							5.17623	0.0657146							3771.19	5.18583e-05							0.230952	1133.6
				37.9059	0.0048583							1.63924	0.145585							3391.58	6.33484e-05							5.18911	0.0657146							3775.59	5.18583e-05							0.230953	1133.6
				37.9059	0							1.63924	0							3391.58	0							5.18911	0							3775.59	0							0.230953	0
				38	0							1.64185	0							3400	0							5.20198	0							3780	0							0.230954	0
				38	0.00566802							1.64185	0.232937							3400	2.71493e-05							5.20198	0.0657146							3780	6.91443e-05							0.230954	1133.6
				38.0941	0.00566802							1.64447	0.232937							3408.42	2.71493e-05							5.21486	0.0657146							3784.41	6.91443e-05							0.230955	1133.6
				38.0941	0							1.64447	0							3408.42	0							5.21486	0							3784.41	0							0.230955	0
				38.1881	0							1.64708	0							3416.83	0							5.22773	0							3788.81	0							0.230956	0
				38.1881	0.00566802							1.64708	0.232937							3416.83	2.71493e-05							5.22773	0.0657146							3788.81	6.91443e-05							0.230956	1133.6
				38.2822	0.00566802							1.6497	0.232937							3425.25	2.71493e-05							5.24061	0.0657146							3793.22	6.91443e-05							0.230957	1133.6
[truncated: 3,225 more rows]

## Sheet: PCA1_HID
	2.88246	3.35059	1.7838	-3.43707	-1.9432	-4.31445
[truncated: 32 more rows]

## Sheet: PCA1_HID1
	0.156727	-0.934595	2.95739	-0.498108	-0.745781	-2.62005
[truncated: 32 more rows]

[truncated: 45 more sheets: PCA_HID6, PCA_HID7, PCA_HID8, PCA_HID9, PCA_HID10, PCA_HID11, PCA1_HID2, PCA1_HID3, Factor analysis_HID2, Factor analysis_HID3, Factor analysis_HID4, Factor analysis_HID5, Factor analysis_HID6, Factor analysis_HID7, PCA_HID4, PCA_HID5, PCA1_HID4, PCA1_HID5, PCA1_HID6, PCA1_HID7 …]
