# Supplementary material for: Dataset on the major and trace elements contents and contamination in the sediments of Saronikos Gulf and Elefsis Bay, Greece
Source: Data Brief. 2020 Feb 26;29:105330. doi: 10.1016/j.dib.2020.105330 (PMC7062931; doi:10.1016/j.dib.2020.105330)
Supplement: Multimedia component 2 [file mmc2.xml]

<?xml version="1.0" encoding="utf-8" standalone="no"?>
<data>
  <datasets>
    <author>fbotsou@chem.uoa.gr</author>
    <type>0</type>
    <dataset>
      <value>6</value>
      <reason>Other (please explain)</reason>
      <comments>I have submitted my raw data as a supplementary data file along with my manuscript.</comments>
    </dataset>
  </datasets>
</data>
